# Supplementary material for: Structure-Based Analysis Reveals Cancer Missense Mutations Target Protein Interaction Interfaces
Source: PLoS One. 2016 Apr 4;11(4):e0152929. doi: 10.1371/journal.pone.0152929 (PMC4820104; doi:10.1371/journal.pone.0152929)
Supplement: S1 File — (XLSX) [file pone.0152929.s003.xlsx]

## Sheet: mut_effects_per_ppi
Type of Gene	Cancer Gene Entrez Gene ID	Missense Mutation	Interactor Gene Entrez Gene Id	Effect of Mutation
TS	7157	G244A	7157	destabilizing
OG	1499	C429Y	6934	stabilizing
TS	861	P157L	861	destabilizing
TS	55294	F280L	6500	destabilizing
TS	7157	H178Y	7159	destabilizing
TS	7428	L178R	6923	destabilizing
OG	3265	G13C	3265	destabilizing
TS	4436	M83I	2956	destabilizing
OG	1499	V166G	607	destabilizing
TS	7157	M243T	7158	destabilizing
OG	4233	P712R	4233	destabilizing
TS	1616	R203Q	3020	destabilizing
TS	7428	L178R	6921	destabilizing
OG	4780	T80I	9817	stabilizing
OG	867	L338S	867	destabilizing
TS	7428	V166D	6923	destabilizing
TS	6416	G85R	6416	destabilizing
TS	7157	Q167K	7158	stabilizing
OG	596	G128R	596	destabilizing
TS	5728	H397Q	23139	stabilizing
OG	8405	E234K	8452	stabilizing
TS	1616	G250D	3020	stabilizing
OG	5518	E216K	5527	stabilizing
OG	1499	R469H	324	stabilizing
TS	567	F82V	3106	destabilizing
OG	3815	Y568C	3815	destabilizing
TS	324	W421C	324	destabilizing
TS	7428	V155D	6921	destabilizing
TS	1029	G89V	1021	destabilizing
TS	4221	A88T	4297	destabilizing
TS	7157	H233D	7157	destabilizing
OG	5979	V706A	5979	destabilizing
OG	3815	V643A	3815	destabilizing
OG	4780	E82D	9817	destabilizing
TS	324	G470V	324	destabilizing
TS	7157	D259E	7157	destabilizing
TS	7157	E349K	7157	destabilizing
OG	1499	C429Y	56998	destabilizing
TS	7428	R107G	3091	destabilizing
TS	4221	G99S	11168	destabilizing
TS	7157	E171Q	7157	destabilizing
OG	2263	R251L	2246	destabilizing
OG	2263	R251L	2247	destabilizing
TS	7428	C162W	6921	destabilizing
OG	3265	Q61L	5921	stabilizing
OG	1499	R225C	324	destabilizing
OG	3265	Q61H	5921	stabilizing
TS	4436	A733T	2956	destabilizing
OG	3265	R135Q	3265	destabilizing
TS	1387	T615I	6925	destabilizing
TS	7157	P177H	7158	stabilizing
TS	567	K26E	3135	destabilizing
TS	7428	I180V	6921	destabilizing
OG	4609	Q380H	4149	stabilizing
OG	1956	L730F	1956	destabilizing
TS	7157	P152S	7157	destabilizing
TS	1029	T18M	1021	stabilizing
OG	8405	R45W	8405	stabilizing
TS	567	F76L	910	destabilizing
OG	4609	L377S	4149	destabilizing
TS	7428	V166G	6921	destabilizing
OG	2263	D283N	2246	stabilizing
OG	5290	N345H	5295	destabilizing
OG	3265	Q25L	5894	stabilizing
TS	7157	M243K	7159	destabilizing
TS	324	W685R	324	destabilizing
TS	324	Q1477R	1499	destabilizing
TS	7157	N239K	7157	stabilizing
OG	3265	Q61R	5921	destabilizing
OG	1956	Y801C	1956	destabilizing
OG	867	P417L	7322	destabilizing
TS	4771	P246L	4771	stabilizing
OG	1956	G779C	1956	destabilizing
OG	25	E282K	25	stabilizing
TS	324	L1489V	1499	destabilizing
TS	7157	F338L	7157	destabilizing
TS	8880	I45F	22827	destabilizing
OG	1499	R661L	56998	destabilizing
TS	1029	N42H	1021	destabilizing
TS	7428	H115Q	3091	destabilizing
OG	5979	R912L	5979	stabilizing
OG	3417	V178I	3417	stabilizing
OG	1956	H805L	1956	destabilizing
TS	567	K26E	3140	destabilizing
TS	1029	G89S	1021	destabilizing
OG	1499	Q177H	607	destabilizing
OG	1499	N387Y	6934	destabilizing
TS	4221	Q96P	11168	destabilizing
TS	7157	T123I	7157	stabilizing
TS	7428	V166D	6921	destabilizing
TS	7157	Q354K	7157	stabilizing
TS	324	E1513G	1499	destabilizing
OG	1499	K292T	1499	destabilizing
TS	1387	T1171I	1387	stabilizing
TS	7157	R280G	7159	destabilizing
OG	5518	W257G	5527	destabilizing
TS	7157	S261R	7157	stabilizing
OG	8405	Y87C	9555	destabilizing
TS	7157	M169T	7157	destabilizing
OG	1499	L31W	8945	stabilizing
TS	7157	G266E	7157	destabilizing
TS	1029	R87W	1021	stabilizing
OG	5290	E453D	5295	destabilizing
TS	7157	M243K	7157	destabilizing
TS	324	L1489F	1499	destabilizing
TS	567	Y30H	3140	destabilizing
TS	5295	N527K	5290	stabilizing
TS	7428	V166I	6921	stabilizing
OG	25	Y449C	25	destabilizing
TS	4436	M83I	4437	destabilizing
OG	1956	L703P	1956	destabilizing
TS	7157	M44I	3146	destabilizing
TS	7157	R249K	7158	stabilizing
TS	7157	D259G	7157	destabilizing
OG	3265	Q25L	5294	stabilizing
OG	5518	R258C	28227	destabilizing
TS	1387	Y1102C	1387	destabilizing
TS	7428	W88S	3091	destabilizing
OG	1788	F772I	29947	destabilizing
OG	5979	R912W	5979	stabilizing
TS	7157	S149T	7157	stabilizing
TS	7157	P177T	7157	destabilizing
OG	3417	Q185P	3417	destabilizing
OG	5290	H510Y	5295	stabilizing
TS	8312	K139N	324	destabilizing
OG	5290	E453A	5295	destabilizing
TS	7157	S241Y	7157	stabilizing
OG	1956	G796A	1956	destabilizing
TS	7157	S260P	7157	destabilizing
OG	5290	N345S	5295	destabilizing
OG	3718	S942F	3718	stabilizing
OG	3265	G13D	6654	destabilizing
TS	1387	I1122T	7157	destabilizing
OG	1499	R515Q	56998	stabilizing
TS	1029	Y44S	1021	destabilizing
TS	7157	G266S	7157	destabilizing
TS	2033	S1730F	7157	stabilizing
TS	2956	A1303T	4436	destabilizing
TS	54880	C1649S	84759	destabilizing
TS	1029	D74V	1021	destabilizing
TS	7157	G325A	7157	destabilizing
TS	567	F82V	3105	destabilizing
OG	1956	N700D	1956	destabilizing
OG	25	L387M	25	destabilizing
TS	2956	S532A	4436	stabilizing
OG	673	L588P	673	destabilizing
TS	7157	Q354R	7157	stabilizing
OG	4233	F1200I	4233	destabilizing
TS	7157	G244A	7158	destabilizing
OG	1956	S720T	1956	stabilizing
TS	7157	G105D	7157	destabilizing
TS	1029	R24Q	1021	stabilizing
OG	1956	L38V	1950	destabilizing
TS	567	D54N	912	stabilizing
TS	567	F76C	3105	destabilizing
TS	7157	L330R	7157	destabilizing
TS	7428	L153R	6921	destabilizing
OG	1956	S720F	1956	stabilizing
TS	7428	L178P	6923	destabilizing
TS	54894	S85F	284654	destabilizing
TS	567	L43P	567	destabilizing
TS	7428	V166F	6921	destabilizing
TS	7157	N247T	7158	stabilizing
TS	7157	N30K	2033	stabilizing
TS	567	H51P	3135	destabilizing
OG	2263	E596K	2263	stabilizing
TS	861	G108D	865	destabilizing
TS	7157	C242F	7157	destabilizing
TS	7428	L184P	6921	destabilizing
TS	999	I248F	10219	destabilizing
TS	4436	A733T	4437	destabilizing
OG	1499	N426D	6934	destabilizing
TS	7157	S241P	7159	destabilizing
OG	1956	D800N	1956	stabilizing
OG	2263	D247N	2246	destabilizing
TS	4771	E129G	4771	stabilizing
TS	7157	S106R	7157	destabilizing
OG	1499	A295D	324	destabilizing
TS	7428	R161Q	6921	destabilizing
OG	2263	P253R	2246	destabilizing
OG	5290	E542V	5295	stabilizing
TS	841	M463I	8837	destabilizing
TS	567	L84R	567	destabilizing
TS	7428	R107P	3091	destabilizing
OG	1956	K708N	1956	destabilizing
TS	4763	R1830H	4763	destabilizing
OG	5518	W140C	28227	destabilizing
TS	567	F82V	3140	destabilizing
TS	567	F76L	3135	destabilizing
TS	7428	V166A	6921	destabilizing
TS	567	M119L	2217	stabilizing
TS	567	Y86N	567	destabilizing
TS	7428	L158V	6921	destabilizing
TS	324	A2046T	8312	destabilizing
TS	999	L249V	999	destabilizing
OG	596	G128E	596	destabilizing
TS	4089	H382D	4088	destabilizing
OG	25	Y320C	25	destabilizing
TS	567	N44I	3140	destabilizing
TS	1540	S615Y	1540	destabilizing
TS	7157	R248P	7159	destabilizing
OG	5604	L235H	5604	destabilizing
TS	7157	N247S	7158	stabilizing
OG	3265	G13D	5921	destabilizing
OG	3265	Q61L	3265	stabilizing
TS	4089	H382D	4087	destabilizing
TS	2033	K1774N	7157	stabilizing
TS	841	G342D	841	destabilizing
OG	3265	G48R	3265	destabilizing
TS	1029	N42T	1021	destabilizing
TS	7157	H178Y	7157	stabilizing
TS	7157	S260A	7157	destabilizing
TS	7157	S149F	7157	destabilizing
TS	4436	G827E	4437	destabilizing
TS	7157	R337G	7157	destabilizing
OG	2263	R573W	2263	destabilizing
OG	3265	Q61R	6654	destabilizing
TS	7428	T105P	3091	destabilizing
OG	1956	H805R	1956	stabilizing
OG	25	D444Y	25	stabilizing
TS	1616	R263H	3020	destabilizing
TS	7157	T211I	7157	stabilizing
TS	4087	L446V	4089	destabilizing
OG	1956	N756S	1956	destabilizing
TS	324	N1473T	1499	stabilizing
TS	7157	Q38L	6117	destabilizing
TS	7157	G244R	7157	destabilizing
TS	7428	R82P	6921	stabilizing
TS	4089	E337K	4088	destabilizing
TS	567	Y98C	567	destabilizing
TS	4089	E337K	4087	stabilizing
OG	2064	S656F	2064	destabilizing
TS	7157	G244R	7158	destabilizing
TS	8312	R395C	2932	destabilizing
TS	1029	D74E	1021	destabilizing
OG	1956	G779F	1956	destabilizing
TS	7428	L178P	6921	destabilizing
TS	54894	M83T	284654	destabilizing
TS	7157	P177H	7157	destabilizing
TS	7157	N210I	7157	stabilizing
OG	25	E279K	25	stabilizing
OG	3815	L647P	3815	destabilizing
TS	7157	H179P	7157	destabilizing
OG	3815	F848L	3815	destabilizing
TS	7428	L163P	6921	destabilizing
OG	3265	E62G	5921	destabilizing
TS	4089	Y353C	4088	destabilizing
TS	2625	T315M	2625	stabilizing
TS	7157	E171D	7158	destabilizing
OG	1956	S784P	1956	stabilizing
TS	4089	Y353N	4087	destabilizing
OG	1499	I35N	8945	destabilizing
TS	4089	Y353C	4087	destabilizing
OG	1499	W383R	2494	destabilizing
TS	7157	N263K	7157	stabilizing
TS	7428	V166G	6923	destabilizing
TS	4851	D2108N	4851	destabilizing
OG	3418	R188W	3418	destabilizing
OG	4233	F192L	3082	destabilizing
TS	567	F82V	912	destabilizing
OG	2263	S252W	2255	stabilizing
TS	7157	H178L	7159	stabilizing
TS	7157	T170A	7157	destabilizing
TS	841	T444P	8837	destabilizing
TS	7157	N210H	7157	stabilizing
TS	7157	H178N	7159	destabilizing
TS	7157	R337S	7157	destabilizing
TS	4089	K507E	4087	destabilizing
OG	867	A877V	867	destabilizing
TS	7428	Q132H	6921	destabilizing
OG	5518	W140C	5520	destabilizing
TS	7157	M169V	7157	destabilizing
TS	324	D1519N	1499	destabilizing
OG	8405	L190F	8405	stabilizing
TS	7157	K381N	890	destabilizing
TS	567	F76C	3140	destabilizing
OG	1956	N700S	1956	destabilizing
OG	1956	G652W	1956	destabilizing
TS	567	M119L	3135	destabilizing
TS	7428	R82L	6921	stabilizing
OG	1499	R449H	1499	destabilizing
OG	1956	V717A	1956	destabilizing
TS	54894	K108N	284654	destabilizing
OG	5518	R183W	5520	destabilizing
TS	7157	K101R	7157	stabilizing
TS	1387	R625C	4297	destabilizing
TS	7157	S166P	7157	stabilizing
OG	25	V338F	25	destabilizing
OG	5518	P179R	5527	destabilizing
TS	7157	N247Y	7158	destabilizing
TS	2956	G1299D	4436	destabilizing
TS	567	H51P	3106	destabilizing
OG	1788	Y724C	29947	destabilizing
OG	5290	D1029H	5295	destabilizing
OG	5290	E545G	5295	destabilizing
OG	867	C404Y	7322	destabilizing
TS	7428	P81S	6921	stabilizing
TS	7428	C162F	6921	destabilizing
OG	3716	E637K	3716	destabilizing
TS	7157	R248L	7159	destabilizing
TS	7157	R248L	7158	destabilizing
OG	25	F317I	25	destabilizing
OG	1499	W383C	2494	destabilizing
TS	7157	N263H	7157	stabilizing
TS	5295	K379E	5290	destabilizing
TS	7157	R181H	7159	destabilizing
TS	5925	K873E	890	destabilizing
TS	7157	R248H	7159	destabilizing
TS	7157	R248H	7158	destabilizing
TS	7157	Q167E	7158	destabilizing
TS	7157	A347G	7157	destabilizing
OG	1956	P794H	1956	stabilizing
TS	7428	L158P	6921	destabilizing
OG	1788	R736A	29947	destabilizing
TS	7157	M44T	6117	destabilizing
OG	2263	P708S	2263	destabilizing
OG	1499	I35S	8945	destabilizing
TS	7157	S241C	7157	stabilizing
TS	1029	D74N	1021	destabilizing
TS	4436	G827E	2956	destabilizing
TS	1387	D1143H	1387	stabilizing
TS	7157	R174W	7157	destabilizing
OG	4233	L238F	4233	destabilizing
OG	1499	K292T	324	destabilizing
OG	2263	E163K	2247	stabilizing
OG	673	K475M	673	stabilizing
OG	3265	Q61K	6654	destabilizing
OG	1956	L38V	7039	destabilizing
OG	1956	G796D	1956	destabilizing
TS	567	N44I	2217	stabilizing
OG	1956	G796V	1956	destabilizing
OG	3265	G12V	5921	destabilizing
TS	7157	F341C	7157	destabilizing
OG	1956	E709K	1956	stabilizing
OG	5518	R258H	28227	destabilizing
TS	567	M119L	912	destabilizing
TS	7157	V172A	7157	destabilizing
TS	567	M119L	910	destabilizing
OG	8405	F133V	9555	destabilizing
TS	7157	N247K	7159	destabilizing
TS	7157	T170P	7157	destabilizing
TS	7157	P177S	7157	destabilizing
TS	7157	R335L	7157	stabilizing
OG	1499	K335T	324	destabilizing
OG	3815	S261R	4254	destabilizing
OG	5290	I31V	5295	destabilizing
OG	1436	R192W	146433	stabilizing
TS	567	F82V	2217	destabilizing
TS	7428	L153P	6921	destabilizing
TS	7157	R280I	7159	destabilizing
TS	567	F76C	567	destabilizing
TS	7157	Y107C	7157	destabilizing
OG	1956	L707F	1956	destabilizing
OG	4780	T80R	9817	destabilizing
OG	4780	T80K	9817	destabilizing
TS	7157	S241A	7159	destabilizing
TS	7157	M243L	7158	destabilizing
OG	3265	G13I	3265	destabilizing
TS	567	C100G	567	destabilizing
TS	7157	G334A	7157	stabilizing
OG	1956	P753S	1956	destabilizing
OG	1956	P753F	1956	stabilizing
TS	567	N44I	3106	destabilizing
TS	567	D54N	567	stabilizing
TS	5728	H397Y	23139	stabilizing
TS	7157	M243L	7157	destabilizing
OG	5290	R349Q	5295	destabilizing
TS	7157	R249W	7158	stabilizing
TS	7157	R181Y	7158	stabilizing
OG	1956	E709V	1956	stabilizing
TS	567	F76L	3140	destabilizing
TS	7157	M44T	3146	destabilizing
TS	7157	C182Y	7159	destabilizing
TS	7157	R249G	7159	destabilizing
TS	7428	H110P	3091	destabilizing
OG	3815	N566S	3815	destabilizing
OG	25	H396R	25	destabilizing
TS	324	R1589H	50807	destabilizing
TS	7157	K351N	7157	destabilizing
OG	1499	H36P	8945	destabilizing
TS	7157	G325E	7157	destabilizing
TS	7157	P177T	7158	destabilizing
TS	7428	I109S	3091	destabilizing
TS	7157	R280K	7159	destabilizing
OG	5290	D1017V	5295	stabilizing
OG	1956	L703F	1956	stabilizing
TS	7157	E198K	7157	stabilizing
TS	5295	D560G	5290	destabilizing
OG	3815	I571R	3815	destabilizing
OG	1499	N387I	6934	destabilizing
TS	567	V113G	567	destabilizing
TS	8312	R395P	2932	destabilizing
OG	1499	N387K	6934	destabilizing
TS	7157	E180Q	7157	stabilizing
TS	7157	T140I	7157	stabilizing
TS	7157	R249T	7159	destabilizing
OG	1956	W731L	1956	destabilizing
OG	5290	D549N	5295	destabilizing
TS	4436	G827R	4437	destabilizing
TS	7157	G244C	7157	destabilizing
TS	1387	R672C	6925	destabilizing
TS	7157	R248Q	7158	destabilizing
TS	7157	R248Q	7159	destabilizing
OG	3265	G13R	3265	destabilizing
OG	3020	R129H	121504	destabilizing
TS	4436	D758N	2956	stabilizing
OG	2263	R251Q	2253	destabilizing
TS	7157	G244E	7157	destabilizing
OG	2263	R251Q	2255	destabilizing
TS	7157	P177L	7158	stabilizing
TS	7157	L383F	1387	destabilizing
TS	1029	T77S	1021	destabilizing
OG	1788	R729W	29947	destabilizing
TS	7157	N345I	7157	stabilizing
OG	3265	G12D	5921	destabilizing
TS	7157	P177L	7157	stabilizing
TS	7157	M44I	6117	destabilizing
OG	4780	E79V	9817	stabilizing
OG	8405	F133S	9555	destabilizing
OG	1956	A702S	1956	destabilizing
TS	5925	K96R	5925	stabilizing
OG	25	I360S	25	destabilizing
TS	7157	A364T	7874	destabilizing
TS	23152	S39C	23152	stabilizing
TS	7157	S183L	7159	destabilizing
OG	8405	Y87S	9555	destabilizing
TS	7157	S96P	7157	stabilizing
OG	2263	V280I	2246	destabilizing
OG	3265	Q61E	6654	destabilizing
OG	3815	Y568D	3815	destabilizing
TS	4089	H382L	4088	stabilizing
TS	672	R1649I	672	stabilizing
TS	7428	T105M	3091	stabilizing
TS	567	F76L	2217	destabilizing
TS	1029	V51D	1021	destabilizing
OG	5979	A764T	5979	destabilizing
TS	1029	R24P	1021	stabilizing
OG	1499	R342K	6934	destabilizing
TS	7428	V155G	6921	destabilizing
OG	3020	R3C	221656	destabilizing
OG	2263	P253R	2247	stabilizing
TS	567	K26E	3133	destabilizing
TS	7157	R342P	7157	destabilizing
TS	324	Q1480R	1499	stabilizing
TS	2956	R577H	4436	destabilizing
TS	7157	L265M	7157	destabilizing
TS	7428	N67S	3091	destabilizing
OG	5781	V181I	2335	destabilizing
TS	7157	V97A	7157	destabilizing
OG	1956	P848R	1956	destabilizing
OG	4780	T80P	9817	destabilizing
OG	1956	I706T	1956	destabilizing
TS	324	E1494K	1499	stabilizing
TS	567	Y98N	567	destabilizing
OG	5518	Q217K	5527	destabilizing
OG	3020	K5M	54904	stabilizing
OG	3815	L576F	3815	stabilizing
OG	23451	M407V	51639	destabilizing
TS	7428	L169P	6921	destabilizing
TS	4089	V506A	4087	destabilizing
OG	1956	P934S	54206	destabilizing
OG	25	S265R	25	stabilizing
TS	7157	T211N	7157	stabilizing
TS	7157	G105R	7157	destabilizing
OG	5290	Q546L	5295	stabilizing
OG	673	W450L	673	destabilizing
OG	1499	T653R	56998	destabilizing
TS	1029	N42Y	1021	destabilizing
OG	1956	P733S	1956	stabilizing
TS	7428	C162Y	6921	destabilizing
OG	5290	D1017E	5295	stabilizing
TS	567	I66N	567	destabilizing
OG	1956	G719V	1956	destabilizing
TS	7428	V165I	6921	stabilizing
TS	7157	G244E	7158	destabilizing
TS	4221	S159N	4297	stabilizing
TS	7157	K101N	7157	destabilizing
TS	567	L43R	567	destabilizing
TS	5925	F839L	7027	destabilizing
OG	1499	H36R	8945	destabilizing
OG	867	F418L	7322	destabilizing
TS	4851	C1692Y	4851	stabilizing
TS	324	L1488F	1499	stabilizing
OG	25	T389A	25	destabilizing
OG	1956	V738G	1956	destabilizing
OG	1956	K708E	1956	destabilizing
OG	1956	G779D	1956	destabilizing
TS	672	D96H	580	destabilizing
TS	567	F76C	3106	destabilizing
TS	4771	E247G	4771	destabilizing
TS	567	K26E	10288	destabilizing
OG	5518	S219L	28227	stabilizing
OG	5518	R418W	5515	stabilizing
OG	3265	G12A	3265	stabilizing
OG	8405	F133C	9555	destabilizing
TS	2033	T380A	3091	destabilizing
OG	1499	L159P	607	destabilizing
TS	7428	L184R	6921	destabilizing
OG	1499	H36Y	8945	stabilizing
TS	5925	E533G	1870	destabilizing
TS	324	P1527L	1499	stabilizing
OG	1436	S250F	146433	destabilizing
TS	7157	R181L	7157	stabilizing
OG	1788	R771L	29947	stabilizing
OG	1956	I740T	1956	destabilizing
TS	55294	D279Y	6500	destabilizing
OG	1499	L31P	8945	stabilizing
TS	55193	N528I	55193	stabilizing
TS	7157	G334V	7157	destabilizing
OG	5290	Q546R	5295	stabilizing
OG	1499	N387I	324	destabilizing
TS	7157	T211P	7157	stabilizing
TS	4089	V506M	4088	destabilizing
OG	5518	R418W	5518	destabilizing
OG	673	E586K	673	stabilizing
TS	567	Y30H	910	destabilizing
TS	4089	V506M	4087	destabilizing
TS	7157	T329I	7157	stabilizing
TS	7157	M44V	3146	destabilizing
TS	7157	R337P	7157	destabilizing
OG	3265	Q61R	3265	stabilizing
OG	867	S376F	7322	destabilizing
OG	1956	L782P	1956	destabilizing
OG	3020	R9H	221656	destabilizing
OG	1499	K292E	324	destabilizing
OG	4233	E221G	3082	destabilizing
OG	5518	R183Q	5527	stabilizing
OG	2263	P253L	2247	stabilizing
TS	7157	M40R	3146	destabilizing
TS	7157	C176F	7157	destabilizing
TS	7428	V155M	6921	stabilizing
OG	3815	N566D	3815	destabilizing
TS	1029	D84N	1021	destabilizing
OG	4193	Y489H	4194	destabilizing
TS	7157	R337H	7157	destabilizing
OG	1956	H805Y	1956	destabilizing
TS	567	F76L	567	destabilizing
OG	4193	Y489H	4193	destabilizing
TS	7157	E171G	7157	destabilizing
OG	3265	G60S	6654	destabilizing
OG	1499	R376H	324	destabilizing
TS	7157	V225D	7157	stabilizing
TS	7428	I180N	6921	destabilizing
OG	25	E279Y	25	stabilizing
TS	2956	T1189I	4436	stabilizing
TS	7157	E171G	7158	destabilizing
TS	567	H51P	567	destabilizing
OG	4609	S67F	274	stabilizing
TS	7157	S94P	7157	destabilizing
TS	7157	M243V	7159	destabilizing
TS	324	H1490Y	1499	destabilizing
TS	7157	S166A	7157	stabilizing
OG	1956	F795S	1956	destabilizing
OG	1499	R376H	6934	destabilizing
TS	567	F76L	3106	destabilizing
OG	1956	N756Y	1956	stabilizing
OG	8405	Y87N	9555	destabilizing
TS	7157	Q167R	7158	stabilizing
OG	1956	H805I	1956	destabilizing
OG	3815	V569A	3815	destabilizing
TS	7157	N210S	7157	stabilizing
TS	7157	R248C	7159	destabilizing
OG	867	P417H	7322	destabilizing
TS	7157	Y107Q	7157	destabilizing
OG	2263	D247H	2253	stabilizing
TS	7157	M243V	7158	destabilizing
TS	7157	N247I	7158	destabilizing
OG	4780	G81S	9817	destabilizing
TS	7157	V172F	7157	destabilizing
TS	7157	D259Y	7157	stabilizing
TS	567	D54N	3105	stabilizing
OG	5518	S219W	5527	destabilizing
TS	7157	N247F	7158	destabilizing
TS	7157	N247F	7159	destabilizing
OG	1499	R582Q	56998	destabilizing
TS	567	Y83F	3133	stabilizing
OG	1956	P699L	1956	destabilizing
OG	1956	G796S	1956	destabilizing
TS	7157	S99F	7157	stabilizing
OG	1788	R688S	29947	destabilizing
OG	5781	V181L	2335	destabilizing
TS	7157	N247F	7157	stabilizing
TS	7157	D259V	7157	stabilizing
OG	3815	L576P	3815	destabilizing
TS	1387	R1091C	1387	destabilizing
TS	55294	R312G	6500	destabilizing
TS	7157	R248G	7159	destabilizing
OG	5290	E545D	5295	destabilizing
OG	3265	Q61E	5921	stabilizing
OG	3265	G13V	5921	destabilizing
TS	7157	G244C	7158	destabilizing
TS	7157	S261T	7157	stabilizing
TS	4089	Y353H	4088	destabilizing
OG	8405	W131R	9555	destabilizing
TS	7128	M15I	7128	destabilizing
TS	7157	R337L	7157	destabilizing
TS	7428	H115P	3091	destabilizing
TS	7157	P177S	7158	destabilizing
OG	3265	G12D	3265	destabilizing
TS	1029	Y44C	1021	destabilizing
OG	2263	S252W	2247	stabilizing
OG	5290	E365K	5295	stabilizing
TS	7157	N247D	7159	destabilizing
OG	2263	R678G	2263	destabilizing
TS	7157	S260C	7157	destabilizing
TS	7157	T140N	7157	stabilizing
OG	2064	L663P	1956	destabilizing
OG	3717	T875N	3717	stabilizing
OG	5518	P179R	5520	destabilizing
TS	7428	W88R	3091	destabilizing
TS	8312	L396M	2932	stabilizing
OG	1956	H850D	1956	destabilizing
OG	867	W408C	7322	destabilizing
OG	4609	P59Q	274	destabilizing
TS	7157	Q167K	7157	stabilizing
TS	7157	F341S	7157	destabilizing
TS	2956	I1227T	4436	destabilizing
TS	5925	E533K	1869	destabilizing
TS	7428	I109N	3091	destabilizing
OG	1956	E114K	1950	stabilizing
TS	1387	R672H	6925	destabilizing
OG	1499	C429G	6934	destabilizing
TS	5295	K567E	5290	destabilizing
TS	1029	V51F	1021	destabilizing
OG	1436	R142C	146433	destabilizing
OG	1499	C619Y	324	destabilizing
OG	3020	I90V	1616	destabilizing
OG	1499	C429Y	324	stabilizing
OG	5518	W257G	5520	destabilizing
OG	3417	A256S	3417	destabilizing
TS	7157	R280T	7159	destabilizing
OG	2263	R664W	2263	stabilizing
OG	1956	V742A	1956	destabilizing
TS	7157	R174S	7157	destabilizing
OG	5290	E453G	5295	destabilizing
TS	7157	C242R	7157	destabilizing
TS	7157	L264P	7157	destabilizing
TS	54880	W509C	604	destabilizing
TS	7157	H178P	7157	stabilizing
OG	1956	Y801H	1956	destabilizing
TS	7157	M243T	7157	destabilizing
TS	7157	P359S	7874	destabilizing
OG	1499	W383G	2494	destabilizing
TS	7157	M243T	7159	destabilizing
OG	1499	K335I	6934	stabilizing
TS	7157	H178P	7159	destabilizing
OG	8405	K134N	9555	stabilizing
OG	5290	W11L	5295	destabilizing
TS	7428	F91L	3091	destabilizing
OG	1956	S784Y	1956	stabilizing
OG	5979	P766S	5979	destabilizing
TS	54894	M173T	284654	destabilizing
TS	4089	Y353N	4088	destabilizing
OG	2263	P253S	2247	destabilizing
OG	2263	P253S	2246	destabilizing
TS	567	N44I	3135	destabilizing
OG	1499	I35M	8945	stabilizing
TS	567	F76C	912	destabilizing
TS	567	F76C	910	destabilizing
TS	7157	R248P	7158	destabilizing
TS	567	M119L	3077	stabilizing
TS	7157	Y327D	7157	destabilizing
OG	8405	K129E	9555	destabilizing
TS	7157	H233Y	7157	stabilizing
TS	7157	G266R	7157	destabilizing
TS	7157	D148Y	7157	stabilizing
TS	7428	Q132R	6921	stabilizing
TS	7157	L265Q	7157	destabilizing
OG	8405	W131S	9555	destabilizing
OG	25	E279G	25	destabilizing
TS	7157	S95P	7157	destabilizing
TS	1029	N42D	1021	destabilizing
OG	3265	E143K	3265	destabilizing
TS	7428	W88C	3091	destabilizing
OG	5518	E64G	5515	stabilizing
OG	25	E494G	25	stabilizing
TS	7157	F54L	3146	destabilizing
OG	3265	R128L	3265	destabilizing
TS	7428	H110Y	3091	stabilizing
OG	5518	Q217K	5520	stabilizing
OG	5518	R183P	5520	destabilizing
OG	4780	E82G	9817	destabilizing
TS	7157	V97I	7157	destabilizing
OG	1956	E736G	1956	destabilizing
OG	4780	G81V	9817	destabilizing
TS	567	F76L	3133	destabilizing
TS	1031	R39T	1021	stabilizing
TS	4763	D1837N	4763	destabilizing
TS	7157	R181G	7157	destabilizing
TS	7157	H233R	7157	destabilizing
TS	567	F76L	912	destabilizing
TS	567	Y30H	912	destabilizing
TS	7157	N247D	7158	destabilizing
OG	3815	N567H	3815	stabilizing
TS	567	C45G	567	destabilizing
TS	567	N44I	3133	destabilizing
TS	4089	S368C	4088	destabilizing
TS	7157	N345D	7157	destabilizing
TS	567	N44I	912	destabilizing
TS	4089	P356L	4088	destabilizing
TS	4089	P356L	4087	destabilizing
OG	1956	Y764S	1956	destabilizing
OG	3418	V217L	3418	destabilizing
TS	7157	R337C	7157	destabilizing
TS	7428	G106D	3091	destabilizing
TS	4221	L89R	4297	destabilizing
TS	324	M2047V	8312	destabilizing
TS	7157	S183P	7159	destabilizing
TS	2033	C1779G	7157	destabilizing
TS	7157	N247Y	7159	destabilizing
OG	3265	G13D	3265	destabilizing
OG	1499	K292T	6934	destabilizing
TS	7157	W23C	4193	destabilizing
OG	3020	Q56H	121504	destabilizing
OG	5290	T544I	5295	stabilizing
OG	1499	K292E	6934	destabilizing
OG	7307	P139L	11338	destabilizing
TS	567	H51P	3077	destabilizing
TS	7157	L383F	890	destabilizing
OG	1956	R705K	1956	stabilizing
OG	5979	R912Q	5979	stabilizing
TS	324	M44V	324	destabilizing
OG	1499	S425C	324	stabilizing
OG	4193	G12R	4193	destabilizing
OG	1956	H850Y	1956	destabilizing
TS	7157	R181Y	7157	stabilizing
TS	7157	E171A	7158	destabilizing
OG	4193	V451A	4193	destabilizing
OG	867	C384Y	7322	destabilizing
OG	2261	E322K	2246	destabilizing
TS	324	E418Q	324	stabilizing
OG	3265	G12C	5921	destabilizing
TS	7157	E171A	7157	destabilizing
TS	4089	P356S	4087	destabilizing
TS	7157	R181Y	7159	destabilizing
TS	7428	R79H	6921	destabilizing
TS	7157	R181G	7159	destabilizing
OG	3020	R9G	221656	destabilizing
OG	3815	Y570D	3815	destabilizing
TS	7157	V172G	7157	destabilizing
TS	7157	L265T	7157	destabilizing
TS	4089	P514S	4088	destabilizing
TS	4089	K507R	4087	stabilizing
TS	1387	R1169H	7157	stabilizing
TS	7157	S149P	7157	destabilizing
OG	1788	R736H	29947	destabilizing
OG	2263	R251Q	2247	destabilizing
OG	2263	R251Q	2246	destabilizing
TS	567	F76L	3077	destabilizing
TS	7157	L330P	7157	destabilizing
TS	7428	R82G	6921	stabilizing
OG	3020	R9H	54904	stabilizing
TS	7157	F338I	7157	destabilizing
TS	7157	E180K	7157	destabilizing
TS	7157	P27S	2033	destabilizing
OG	8405	K180E	8405	destabilizing
OG	1499	G34E	8945	destabilizing
OG	5518	S256Y	5520	destabilizing
TS	7157	G244V	7157	destabilizing
TS	7157	G244V	7158	destabilizing
TS	7157	R248W	7159	destabilizing
OG	1956	E709G	1956	destabilizing
OG	867	P417R	7322	destabilizing
OG	596	T132S	596	destabilizing
OG	6502	E116D	6500	destabilizing
OG	5781	I54T	2335	destabilizing
TS	6416	S90F	6416	stabilizing
TS	999	G761E	1500	stabilizing
OG	1499	D390E	324	stabilizing
TS	7428	W88G	3091	destabilizing
OG	1956	D46N	1950	stabilizing
TS	324	R640W	10657	destabilizing
OG	867	W408S	7322	destabilizing
OG	1956	R705G	1956	destabilizing
OG	207	G311D	2932	destabilizing
OG	1956	T783I	1956	stabilizing
TS	7157	N210D	7157	stabilizing
TS	4089	P514S	4087	destabilizing
OG	3815	Y568S	3815	destabilizing
OG	25	A397P	25	destabilizing
TS	7157	E198Q	7157	stabilizing
TS	23152	W37R	6310	destabilizing
TS	7157	H178D	7159	destabilizing
TS	1387	R1140Q	1387	stabilizing
OG	1956	I715L	1956	stabilizing
OG	3265	G12V	3265	stabilizing
OG	1499	T653R	324	stabilizing
OG	8202	L741P	367	destabilizing
OG	3020	Q56H	1616	destabilizing
TS	567	H51P	910	destabilizing
TS	7157	L264V	7157	destabilizing
OG	4780	G81D	9817	destabilizing
TS	7428	R161P	6921	destabilizing
OG	867	C404R	7322	destabilizing
TS	7157	H178D	7157	destabilizing
OG	1956	E804K	1956	stabilizing
OG	2263	G583R	2263	stabilizing
TS	7157	H178Q	7157	stabilizing
OG	8405	V179G	8405	destabilizing
TS	1616	D738H	7341	stabilizing
OG	5290	D1017H	5295	stabilizing
TS	5295	Y463C	5290	destabilizing
TS	1029	S56N	1021	destabilizing
OG	2263	L560F	2263	stabilizing
OG	25	E459K	25	stabilizing
OG	867	C384R	7322	destabilizing
TS	7157	M243V	7157	destabilizing
OG	3815	I841V	3815	stabilizing
TS	7157	M169I	7157	destabilizing
TS	1029	A76V	1021	stabilizing
OG	5518	S256F	5520	destabilizing
TS	7157	G244D	7158	destabilizing
TS	7157	P177I	7158	stabilizing
TS	7157	P177R	7157	destabilizing
TS	7157	P177R	7158	stabilizing
OG	5518	R183Q	28227	destabilizing
OG	1956	N700Y	1956	destabilizing
TS	7157	Q331H	7157	destabilizing
TS	4436	G827W	2956	destabilizing
TS	9611	T2050K	9572	stabilizing
OG	3265	G13S	5921	destabilizing
TS	7428	H115Y	3091	destabilizing
OG	3265	G12T	3265	destabilizing
TS	7428	V166F	6923	destabilizing
TS	7157	G325V	7157	destabilizing
OG	4780	E79G	9817	destabilizing
TS	1387	R672H	4297	destabilizing
TS	7428	G106A	3091	destabilizing
OG	3717	E1006Q	3717	destabilizing
TS	7428	C77S	3091	destabilizing
TS	7157	S96F	7157	stabilizing
OG	2263	P253R	2255	stabilizing
TS	7157	F212V	7157	destabilizing
OG	867	W408R	7322	destabilizing
OG	1956	A702T	1956	destabilizing
TS	7157	L264I	7157	destabilizing
TS	1387	P1123L	7157	stabilizing
OG	6502	E134V	8454	stabilizing
TS	7428	L169P	6923	destabilizing
TS	7157	L93M	7157	stabilizing
OG	1956	R776H	1956	stabilizing
TS	5925	E533G	1869	destabilizing
TS	1616	R328C	3020	destabilizing
OG	5518	R183G	28227	destabilizing
OG	4609	F374L	4149	destabilizing
TS	324	F1491L	1499	destabilizing
OG	5518	E100K	5527	stabilizing
TS	7157	F328S	7157	destabilizing
TS	7157	T18A	2033	destabilizing
TS	4763	R1830C	4763	destabilizing
TS	567	H51P	3133	destabilizing
OG	5518	E100K	5520	destabilizing
TS	4436	S723F	2956	stabilizing
TS	7157	L265R	7157	destabilizing
TS	567	Y30H	3135	destabilizing
TS	567	Y30H	3133	destabilizing
TS	7157	G105C	7157	destabilizing
TS	567	Y30H	3077	destabilizing
TS	7157	G105V	7157	destabilizing
TS	7157	D259N	7157	stabilizing
OG	2263	E718K	2263	stabilizing
TS	1029	R22P	1021	destabilizing
TS	7157	R181L	7159	destabilizing
TS	567	H51P	912	destabilizing
TS	4089	D355A	4087	stabilizing
TS	7157	N210T	7157	stabilizing
TS	7157	L264R	7157	destabilizing
TS	23152	W37S	6310	destabilizing
OG	25	L387F	25	destabilizing
TS	4089	D355N	4087	stabilizing
TS	567	M119L	3133	destabilizing
TS	4851	R1937H	3516	destabilizing
OG	2263	P253L	2255	stabilizing
OG	3815	L831P	3815	destabilizing
TS	7157	R248W	7157	stabilizing
TS	7428	C162R	6921	destabilizing
OG	1956	P733L	1956	destabilizing
TS	672	D1813H	83990	stabilizing
TS	7157	C176Y	7157	destabilizing
TS	7157	R175S	7157	stabilizing
TS	7157	E326K	7157	destabilizing
TS	5295	R88L	5295	stabilizing
TS	4436	S723F	4437	stabilizing
TS	7157	S241T	7157	stabilizing
OG	5781	K55N	2335	destabilizing
TS	567	H51P	2217	destabilizing
TS	567	N44I	3105	destabilizing
OG	3020	R50C	1616	destabilizing
OG	6502	R154Q	6500	destabilizing
TS	7157	M44V	6117	destabilizing
TS	7157	H179D	7159	destabilizing
TS	7157	T170S	7157	destabilizing
TS	4087	V398A	9372	destabilizing
TS	5295	G376R	5290	destabilizing
TS	1031	D67N	1021	destabilizing
OG	5290	E545A	5295	destabilizing
OG	4780	G81C	9817	destabilizing
TS	4436	G827W	4437	destabilizing
TS	567	Y30H	2217	destabilizing
TS	1029	D84H	1021	destabilizing
OG	1499	I35T	8945	destabilizing
OG	3717	P933R	3717	stabilizing
TS	7428	T157I	6921	stabilizing
TS	1029	W110C	1021	destabilizing
TS	7157	S241T	7159	destabilizing
TS	4436	D758N	4437	stabilizing
OG	1956	K716R	1956	destabilizing
TS	7428	R82C	6921	stabilizing
OG	1956	S720P	1956	destabilizing
OG	1956	T710A	1956	destabilizing
OG	3265	Q61K	3265	stabilizing
OG	8405	W131G	9555	destabilizing
OG	1956	S492R	1950	destabilizing
OG	3265	G13R	5921	destabilizing
OG	2263	D247H	2247	stabilizing
OG	2263	D247H	2246	destabilizing
TS	7157	M243K	7158	destabilizing
TS	5728	T398S	23139	destabilizing
OG	673	L588R	673	destabilizing
TS	324	F1491S	1499	destabilizing
TS	7157	W53S	3146	destabilizing
OG	4780	E82A	9817	destabilizing
OG	3265	G12R	5921	destabilizing
TS	7157	G105S	7157	destabilizing
OG	3020	A99T	1616	destabilizing
TS	4089	P356R	4087	destabilizing
OG	1956	Y125C	7039	destabilizing
OG	3815	N566Y	3815	destabilizing
OG	5518	W140C	5527	destabilizing
TS	7157	M40K	3146	destabilizing
TS	4089	P356R	4088	destabilizing
TS	7157	S94T	7157	destabilizing
TS	1029	R58Q	1021	destabilizing
OG	1956	H850N	1956	destabilizing
OG	1499	D32Y	8945	destabilizing
TS	567	F76L	909	destabilizing
TS	7157	T170M	7157	stabilizing
OG	1956	P699S	1956	destabilizing
TS	1029	D74A	1021	destabilizing
TS	4089	P356S	4088	destabilizing
OG	1956	Q432H	7039	destabilizing
TS	567	F76L	3105	destabilizing
TS	5728	T401I	23139	stabilizing
TS	7157	L330H	7157	destabilizing
OG	4233	T230M	3082	stabilizing
TS	7157	R248Y	7158	destabilizing
TS	7157	R248Y	7159	destabilizing
TS	7157	E180G	7157	destabilizing
TS	7428	N174D	6923	destabilizing
OG	3265	G12R	3265	stabilizing
OG	1499	R469H	6934	destabilizing
TS	7157	N263D	7157	destabilizing
OG	867	P417S	7322	destabilizing
OG	25	H246Y	25	stabilizing
TS	7157	L265P	7157	destabilizing
TS	7157	S241P	7157	stabilizing
TS	7157	G244D	7157	destabilizing
OG	3265	Q25L	5921	stabilizing
OG	1499	C429G	324	destabilizing
OG	1956	L707S	1956	destabilizing
TS	6794	G171S	51719	destabilizing
OG	1956	I715S	1956	destabilizing
OG	1499	R449C	1499	destabilizing
TS	4089	V506E	4087	destabilizing
OG	5290	W11S	5295	destabilizing
TS	4089	V506E	4088	destabilizing
TS	7428	V155L	6921	stabilizing
TS	567	Y30H	909	destabilizing
TS	7157	G244S	7158	destabilizing
OG	5290	E542R	5295	destabilizing
TS	7157	W53C	3146	destabilizing
OG	5518	P179L	5527	stabilizing
OG	3265	G13I	5921	destabilizing
TS	7157	F341L	7157	destabilizing
TS	7428	V170D	6923	destabilizing
TS	7157	G244S	7157	destabilizing
TS	7428	K159E	6921	destabilizing
TS	7157	P152L	7157	stabilizing
OG	5518	E100K	28227	stabilizing
OG	6502	S291R	1163	stabilizing
OG	4609	P59L	274	destabilizing
OG	3265	Q61L	6654	stabilizing
OG	3815	N567S	3815	stabilizing
OG	1499	G34R	8945	destabilizing
OG	3815	I789T	3815	destabilizing
TS	7157	M243I	7157	destabilizing
TS	4089	S357P	4087	destabilizing
OG	3815	R205S	4254	stabilizing
TS	7157	M243I	7158	destabilizing
TS	7157	V225I	7157	stabilizing
TS	324	S546G	50649	destabilizing
OG	867	S80N	10253	stabilizing
TS	7157	F212I	7157	destabilizing
OG	4780	E82V	9817	destabilizing
OG	1956	Y764H	1956	destabilizing
TS	55294	R312S	6500	destabilizing
TS	7157	V172I	7157	destabilizing
OG	1956	G779S	1956	destabilizing
TS	7157	R248C	7158	destabilizing
TS	7428	L163H	6921	destabilizing
OG	25	N374Y	25	destabilizing
OG	3815	P573L	3815	destabilizing
OG	1499	K335T	6934	destabilizing
TS	4851	V2038E	3516	destabilizing
OG	2263	A315T	2247	destabilizing
TS	567	F76C	909	destabilizing
TS	567	M119L	3106	destabilizing
OG	5518	R183G	5520	destabilizing
TS	7128	L12F	7128	stabilizing
OG	3020	Q56H	3012	destabilizing
OG	3020	T46A	1616	destabilizing
TS	7157	R174M	7157	stabilizing
OG	1956	K708M	1956	stabilizing
OG	867	W408L	7322	stabilizing
TS	567	N44I	567	stabilizing
TS	4436	G827R	2956	destabilizing
OG	4780	E79D	9817	destabilizing
OG	5518	W257C	5520	destabilizing
TS	7157	I332V	7157	destabilizing
OG	5518	W257C	5527	destabilizing
TS	7157	S33T	6117	destabilizing
TS	567	F76C	3133	destabilizing
TS	7157	Q167L	7157	stabilizing
OG	1956	E804G	1956	destabilizing
TS	7157	R248G	7158	destabilizing
OG	1956	T847I	1956	stabilizing
TS	567	F76C	3135	destabilizing
OG	3716	A634D	3716	destabilizing
TS	7157	L344P	7157	destabilizing
TS	324	N550H	50649	destabilizing
OG	3265	G12S	5921	destabilizing
TS	324	N550H	10657	destabilizing
OG	5518	G435R	5518	destabilizing
TS	7157	Q167L	7158	stabilizing
TS	7428	H115D	3091	destabilizing
TS	5295	N564D	5290	destabilizing
TS	567	F82V	567	destabilizing
TS	7157	N263I	7157	stabilizing
TS	1029	M53I	1021	destabilizing
TS	5295	Q572R	5290	destabilizing
OG	2064	S656F	1956	stabilizing
TS	4087	D450N	4089	stabilizing
OG	3815	Y570H	3815	destabilizing
TS	4436	F58L	4437	stabilizing
TS	7157	A347T	7157	destabilizing
OG	2263	D247N	2253	stabilizing
TS	7157	E171K	7157	destabilizing
OG	5290	N345T	5295	destabilizing
TS	5925	R876C	5499	destabilizing
OG	1788	R729Q	29947	stabilizing
TS	7157	E171K	7158	stabilizing
TS	5295	S565N	5290	destabilizing
TS	1031	R15W	1021	stabilizing
OG	6502	H392R	1163	stabilizing
TS	672	Q1811L	83990	stabilizing
OG	867	G375S	7322	stabilizing
TS	7157	E171D	7157	destabilizing
OG	1499	T257I	6934	stabilizing
OG	1499	W383G	324	destabilizing
TS	4436	D543N	4437	destabilizing
TS	7428	R79G	3091	destabilizing
TS	567	F82V	3133	destabilizing
OG	4233	L229F	3082	stabilizing
TS	567	F82V	3135	destabilizing
TS	7157	K351E	7157	destabilizing
OG	1956	S720Y	1956	stabilizing
TS	7157	R174G	7157	destabilizing
TS	7157	S96C	7157	stabilizing
TS	7157	S33F	6117	destabilizing
OG	3020	A48E	121504	destabilizing
TS	7428	R161G	6921	destabilizing
TS	324	M1583V	50807	destabilizing
TS	1387	R672C	4297	destabilizing
TS	567	H51P	3105	destabilizing
TS	1029	M53T	1021	destabilizing
TS	7157	S261G	7157	destabilizing
TS	567	F76C	2217	destabilizing
TS	2033	R397Q	3091	stabilizing
TS	7428	W88L	3091	destabilizing
TS	4089	E337G	4088	destabilizing
OG	3265	G13C	5921	destabilizing
OG	5290	N345D	5295	destabilizing
OG	1956	W731R	1956	destabilizing
OG	1788	R771Q	29947	stabilizing
TS	567	Y30H	3105	destabilizing
TS	7428	H110N	3091	destabilizing
TS	567	F82V	3077	destabilizing
TS	5925	E533K	1870	destabilizing
TS	7157	Y107D	7157	destabilizing
TS	7157	F328V	7157	destabilizing
TS	7157	R280S	7159	destabilizing
TS	324	W593L	50649	destabilizing
OG	5290	N345K	5295	destabilizing
OG	1499	Q302H	6934	destabilizing
TS	7157	Q331P	7157	stabilizing
OG	1788	R736C	29947	destabilizing
TS	7428	V170A	6923	destabilizing
OG	1499	N387Y	324	destabilizing
TS	7157	R181C	7159	destabilizing
OG	1499	D390E	56998	stabilizing
OG	1956	S784F	1956	stabilizing
TS	841	T441I	8837	stabilizing
TS	4851	V2038L	3516	destabilizing
OG	673	D449N	673	destabilizing
OG	3815	N567K	3815	stabilizing
TS	5295	H669Q	5159	destabilizing
TS	7428	R79G	6921	destabilizing
TS	7157	H233P	7157	destabilizing
OG	1499	R469H	56998	destabilizing
OG	2263	P253S	2255	destabilizing
OG	25	H396P	25	destabilizing
OG	5518	R46S	28227	destabilizing
OG	3716	V1045K	3716	stabilizing
OG	3265	G12A	5921	destabilizing
OG	4780	E79Q	9817	stabilizing
TS	7157	P177I	7157	stabilizing
OG	5290	R79M	5295	stabilizing
TS	1616	D331Y	3020	destabilizing
TS	7157	C176R	7157	destabilizing
TS	1029	D84Y	1021	destabilizing
TS	7157	M243R	7157	destabilizing
OG	5518	R183P	28227	destabilizing
TS	999	P159L	10219	destabilizing
TS	7157	D259S	7157	stabilizing
TS	567	H51P	3140	destabilizing
OG	2263	Y237H	2263	stabilizing
OG	5781	E139G	2335	destabilizing
TS	999	E247K	999	stabilizing
OG	1499	R453Q	1499	destabilizing
OG	4609	P59S	274	destabilizing
TS	7428	V165D	6921	destabilizing
TS	7157	N247Y	7157	stabilizing
OG	1956	A767V	1956	destabilizing
OG	867	S217Y	867	destabilizing
OG	3815	V569G	3815	destabilizing
TS	7428	L158R	6921	destabilizing
OG	1499	N387K	324	destabilizing
OG	4193	V451A	4194	destabilizing
TS	7157	L344R	7157	destabilizing
TS	7157	G105A	7157	destabilizing
TS	4089	R380K	4088	stabilizing
OG	1499	C619Y	56998	destabilizing
OG	5290	Q546K	5295	stabilizing
TS	7428	Y112D	3091	destabilizing
OG	1499	D390E	6934	stabilizing
TS	4089	R380K	4087	stabilizing
TS	7157	L45P	3146	destabilizing
OG	1499	G34I	8945	destabilizing
OG	3265	G12C	3265	stabilizing
OG	1499	N426D	324	destabilizing
OG	3815	P577S	3815	destabilizing
OG	3265	Q61P	6654	destabilizing
TS	7157	N247S	7159	destabilizing
TS	23152	S39C	6310	stabilizing
TS	5925	K873E	5499	destabilizing
TS	7157	H178N	7157	destabilizing
TS	7157	C242Y	7157	destabilizing
TS	7157	S166L	7157	stabilizing
OG	5518	S256F	5527	stabilizing
TS	7157	E224G	7157	destabilizing
TS	4089	D355G	4088	destabilizing
TS	567	H71N	567	destabilizing
TS	6794	P203L	51719	stabilizing
TS	4089	D355G	4087	stabilizing
OG	3265	G12T	5921	destabilizing
OG	3717	Y931C	3717	destabilizing
OG	5290	E542Q	5295	stabilizing
TS	7157	V172D	7157	destabilizing
TS	5295	S565R	5290	destabilizing
OG	1956	L703V	1956	destabilizing
OG	2263	P666S	2263	destabilizing
OG	3716	T1102K	3716	destabilizing
OG	1499	N415H	2494	destabilizing
TS	7157	S166T	7157	stabilizing
TS	7157	S95F	7157	stabilizing
TS	7157	C176W	7157	destabilizing
TS	7157	R181P	7159	destabilizing
TS	567	F76C	3077	destabilizing
OG	5290	E545V	5295	stabilizing
TS	7157	C242W	7157	destabilizing
OG	3020	K5M	546	stabilizing
TS	4087	Y406C	4089	destabilizing
OG	1499	W383R	324	destabilizing
TS	4089	D355V	4087	stabilizing
TS	999	P160S	10219	destabilizing
OG	1956	P699H	1956	destabilizing
OG	2263	P253S	2263	destabilizing
TS	324	L407F	324	destabilizing
TS	7157	R181P	7157	destabilizing
TS	7428	L158Q	6921	destabilizing
OG	1956	G652W	2064	destabilizing
OG	1499	W383C	324	destabilizing
OG	3417	A179D	3417	destabilizing
OG	1499	G34V	8945	destabilizing
OG	1956	G779V	1956	destabilizing
OG	3265	G13V	3265	destabilizing
TS	5925	R857H	1869	destabilizing
TS	567	Y30H	3106	destabilizing
TS	7428	V166I	6923	stabilizing
OG	1499	N387Y	56998	destabilizing
TS	7157	N210K	7157	stabilizing
OG	3020	R3C	54904	destabilizing
TS	567	H51P	909	stabilizing
OG	3265	G13S	3265	destabilizing
TS	7157	S241A	7157	stabilizing
TS	1029	D74Y	1021	destabilizing
OG	1499	Q177P	607	destabilizing
TS	5295	V172M	5295	stabilizing
TS	54894	H86Y	284654	destabilizing
OG	8405	W131C	9555	destabilizing
OG	3815	G812V	3815	destabilizing
OG	5518	E64V	5515	stabilizing
TS	7157	M243R	7158	destabilizing
OG	25	G372V	25	destabilizing
OG	2263	P253L	2263	destabilizing
TS	7157	S241F	7157	stabilizing
TS	567	Y98D	567	destabilizing
TS	7157	H178L	7157	stabilizing
TS	1616	R328C	121504	destabilizing
OG	3815	I571M	3815	stabilizing
OG	2263	R165W	2246	stabilizing
OG	867	S407F	7322	stabilizing
TS	7128	V613M	7321	stabilizing
TS	7157	F212S	7157	destabilizing
OG	1499	R185G	324	destabilizing
