# Supplementary material for: Structure-Based Analysis Reveals Cancer Missense Mutations Target Protein Interaction Interfaces
Source: PLoS One. 2016 Apr 4;11(4):e0152929. doi: 10.1371/journal.pone.0152929 (PMC4820104; doi:10.1371/journal.pone.0152929)
Supplement: S2 File — (XLSX) [file pone.0152929.s004.xlsx]

## Sheet: Ranked Interaction List
Protein 1	Protein 2	Score	Type of Interaction
TCF7L2	CTNNB1	228.249787747	Cancer Gene Interaction
PRIM1	PRIM2	104.496587755	Background Genes Interaction
TP53	TP53BP2	71.371305833	Cancer Gene Interaction
APAF1	CASP9	49.9923792105	Background Genes Interaction
CCNA2	TP53	40.4995702872	Cancer Gene Interaction
ESRRA	ESRRA	32.5996629481	Background Genes Interaction
PTPRZ1	CNTN1	22.9991551882	Background Genes Interaction
UBE2M	UBA3	22.3331778531	Background Genes Interaction
RXRA	RXRA	22.1249921329	Background Genes Interaction
BHMT	BHMT	19.7499515301	Background Genes Interaction
NFE2L2	KEAP1	18.2498373803	Cancer Gene Interaction
RHOA	ARHGEF25	17.9999623022	Background Genes Interaction
SPOP	H2AFY	17.9989925436	Cancer Gene Interaction
CCNC	CDK8	16.74998335	Background Genes Interaction
TCEB1	VHL	14.7498474995	Cancer Gene Interaction
HRAS	RASA1	14.6249538598	Cancer Gene Interaction
FGFR1	FRS2	14.2498097297	Background Genes Interaction
SEC23A	SEC24A	13.4166164713	Background Genes Interaction
PARP10	PARP10	12.9997521024	Background Genes Interaction
PPP2R5C	PPP2R1A	12.8749388887	Cancer Gene Interaction
GLUL	GLUL	11.8749690078	Background Genes Interaction
COMMD3-BMI1	RNF2	11.4999375139	Background Genes Interaction
TPI1	TPI1	11.4998928892	Background Genes Interaction
LRRFIP1	LRRFIP1	11.2499904436	Background Genes Interaction
PRPF8	PRPF8	11.2499882141	Background Genes Interaction
ASL	ASL	10.7499900034	Background Genes Interaction
WDR77	PRMT5	10.4999671078	Background Genes Interaction
MYCBP	MYCBP	10.4999607167	Background Genes Interaction
IFNA2	IFNAR2	10.4999053107	Background Genes Interaction
SSBP1	SSBP1	10.4998871271	Background Genes Interaction
MMP1	MMP1	10.2499890837	Background Genes Interaction
PABPC1	PABPC1	10.2499696351	Background Genes Interaction
HRAS	HRAS	10.1665620025	Cancer Gene Interaction
TIMP1	MMP10	9.99998086963	Background Genes Interaction
BCL6	BCL6	9.49998971328	Background Genes Interaction
PDIA3	PDIA3	9.49958335161	Background Genes Interaction
NUDT14	NUDT14	9.49957964808	Background Genes Interaction
DKK1	LRP6	9.24986351586	Background Genes Interaction
FLCN	FLCN	9.24977104527	Background Genes Interaction
SPON2	SPON2	9.24952580585	Background Genes Interaction
BRDT	BRDT	8.99998360898	Background Genes Interaction
PABPC1	ATXN2	8.99995614227	Background Genes Interaction
CYGB	CYGB	8.99995063868	Background Genes Interaction
PABPC1	PAIP2	8.99983230682	Background Genes Interaction
TSTA3	TSTA3	8.74998594425	Background Genes Interaction
CYP2B6	CYP2B6	8.24998529414	Background Genes Interaction
TSN	TSN	8.24977851754	Background Genes Interaction
HIF1A	EP300	7.99998640124	Cancer Gene Interaction
IL22	IL22	7.99998003439	Background Genes Interaction
SLIT2	SLIT2	7.99995122695	Background Genes Interaction
NNMT	NNMT	7.7499820456	Background Genes Interaction
PMS2	PMS2	7.7499436941	Background Genes Interaction
ALDOC	ALDOC	7.74994308209	Background Genes Interaction
ZC3H12A	ZC3H12A	7.74993335111	Background Genes Interaction
OLR1	OLR1	7.74987763695	Background Genes Interaction
S100A4	MYH9	7.49998782912	Background Genes Interaction
HNRNPL	HNRNPL	7.49923477196	Background Genes Interaction
ADSL	ADSL	7.4166527109	Background Genes Interaction
ZMPSTE24	ZMPSTE24	7.24986012532	Background Genes Interaction
FKBP4	FKBP4	7.12499606141	Background Genes Interaction
SNX9	SNX9	6.99999140266	Background Genes Interaction
UBE2D2	NEDD4L	6.74998238338	Background Genes Interaction
CLIP1	TUBA1B	6.74984247007	Background Genes Interaction
HLA-DRA	CD74	6.6999933665	Background Genes Interaction
PLK1	PLK1	6.62498537298	Background Genes Interaction
KIT	KITLG	6.49996564936	Cancer Gene Interaction
VRK3	VRK3	6.49986929156	Background Genes Interaction
DLAT	PDK3	6.49980870413	Background Genes Interaction
SERPINB3	SERPINB3	6.49967305468	Background Genes Interaction
VCPKMT	VCPKMT	6.49858040719	Background Genes Interaction
AGXT	PEX5	6.2499748997	Background Genes Interaction
MAP2K1	MAP2K1	6.1248463633	Cancer Gene Interaction
BCL2L1	BCL2L1	5.99999061718	Background Genes Interaction
HIST1H3A	KDM1B	5.99996799812	Background Genes Interaction
IAPP	IAPP	5.99984848867	Background Genes Interaction
H2AFX	HLA-G	5.83331617087	Background Genes Interaction
KLRC1	KLRD1	5.83331099375	Background Genes Interaction
HRAS	SOS1	5.82142665085	Cancer Gene Interaction
S100A11	S100A11	5.74995715354	Background Genes Interaction
TNFSF10	TNFRSF10B	5.74991873481	Background Genes Interaction
PRIM2	PRIM2	5.74981080617	Background Genes Interaction
EFNA2	EPHA4	5.7498033583	Background Genes Interaction
KDM4D	KDM4D	5.74965446788	Background Genes Interaction
BAX	BAX	5.69999314192	Background Genes Interaction
RET	RET	5.66666666667	Cancer Gene Interaction
B2M	HLA-G	5.5	Cancer Gene Interaction
F13A1	F13A1	5.4375	Background Genes Interaction
HADH	HADH	5.37499454895	Background Genes Interaction
PIWIL2	PIWIL2	5.24997613213	Background Genes Interaction
TRAF6	TRAF6	5.24996735095	Background Genes Interaction
EHD1	MICALL1	5.24987747672	Background Genes Interaction
APOBEC2	APOBEC2	5.24979058172	Background Genes Interaction
CCDC101	CCDC101	5.24979058172	Background Genes Interaction
ECT2	ECT2	5.24969093609	Background Genes Interaction
FEV	FEV	4.99997381774	Background Genes Interaction
EIF4G1	EIF4G1	4.99996555549	Background Genes Interaction
CMA1	CMA1	4.99979366222	Background Genes Interaction
RAN	RAN	4.9997531934	Background Genes Interaction
HIST1H3A	KAT6A	4.75	Background Genes Interaction
IL1RL1	IL33	4.74999331597	Background Genes Interaction
PITRM1	PITRM1	4.74997980657	Background Genes Interaction
RAN	RANBP1	4.74997636849	Background Genes Interaction
SKIL	SKIL	4.74997466518	Background Genes Interaction
MAX	MAX	4.74995611644	Background Genes Interaction
MAX	MXD1	4.74993201866	Background Genes Interaction
TRMT10A	TRMT10A	4.74990942202	Background Genes Interaction
CTDSP1	CTDSP1	4.74990942202	Background Genes Interaction
RALB	RALBP1	4.74989724175	Background Genes Interaction
TALDO1	TALDO1	4.74989724175	Background Genes Interaction
PROCR	PROC	4.749867025	Background Genes Interaction
ERN1	ERN1	4.74977407848	Background Genes Interaction
RHEB	PDE6D	4.74960980641	Background Genes Interaction
SFTPC	SFTPC	4.74954641429	Background Genes Interaction
TTBK1	TTBK1	4.74887573964	Background Genes Interaction
CEACAM5	CEACAM5	4.62499440263	Background Genes Interaction
HSD11B1	HSD11B1	4.59999077984	Background Genes Interaction
HNF1A	HNF1A	4.5	Cancer Gene Interaction
KAT8	MSL1	4.49993592026	Background Genes Interaction
MORF4L1	PHF12	4.49992703031	Background Genes Interaction
EPHB2	EPHB2	4.499922522	Background Genes Interaction
IRS1	INSR	4.49940546968	Background Genes Interaction
SAT2	SAT2	4.37499823184	Background Genes Interaction
B2M	LILRB2	4.24996470364	Cancer Gene Interaction
PKD2L1	PKD2L1	4.24996345061	Background Genes Interaction
NPR3	NPPC	4.24991965974	Background Genes Interaction
ROCK1	RND3	4.24979785969	Background Genes Interaction
HLA-DRA	EEF1A2	4.2497644835	Background Genes Interaction
ABL1	ABL1	4.16666010715	Cancer Gene Interaction
XPO1	SNUPN	4.12499502965	Background Genes Interaction
SPON1	SPON1	4.0999836654	Background Genes Interaction
NADK	NADK	3.99999843162	Background Genes Interaction
RAB27B	RAB27B	3.99998472132	Background Genes Interaction
UBE2Q1	UBE2Q1	3.99997356613	Background Genes Interaction
PARP16	PARP16	3.99997244439	Background Genes Interaction
AKT2	AKT2	3.99995340656	Background Genes Interaction
CSNK2B	CSNK2B	3.99990099255	Background Genes Interaction
PTGIS	PTGIS	3.9998779036	Background Genes Interaction
NCOA3	AR	3.99983133749	Cancer Gene Interaction
BCL2A1	BAK1	3.99980069204	Background Genes Interaction
MAP1LC3B	MAP1LC3B	3.99971434239	Background Genes Interaction
FTSJ2	FTSJ2	3.99964622989	Background Genes Interaction
A2M	A2M	3.93731272295	Background Genes Interaction
CHEK2	CHEK2	3.92856923085	Background Genes Interaction
GSTA1	GSTA1	3.9166506819	Background Genes Interaction
CCL17	CCL17	3.91664945274	Background Genes Interaction
CD55	CD55	3.74999603899	Background Genes Interaction
WDR5	KMT2C	3.74997904197	Cancer Gene Interaction
TOB1	CNOT7	3.74997496144	Background Genes Interaction
CUL1	SKP1	3.74997057647	Background Genes Interaction
IL1RAP	IL1B	3.74996775054	Background Genes Interaction
VTN	SERPINE1	3.74996658499	Background Genes Interaction
PABPC1	EIF4G1	3.74996122869	Background Genes Interaction
CDK5	CDK5	3.74987470346	Background Genes Interaction
RPS3	RPS3	3.74985885807	Background Genes Interaction
SPRY2	CBL	3.74958448753	Cancer Gene Interaction
PHPT1	PHPT1	3.74911242604	Background Genes Interaction
KDR	KDR	3.66665501614	Background Genes Interaction
GPD1L	GPD1L	3.6666536625	Background Genes Interaction
GGA1	GGA1	3.58332651605	Background Genes Interaction
PSAT1	PSAT1	3.58329940828	Background Genes Interaction
SMAD4	SMAD4	3.56238278208	Cancer Gene Interaction
MAPK9	MAPK9	3.5	Background Genes Interaction
POFUT2	POFUT2	3.49999653474	Background Genes Interaction
RSPO1	RNF43	3.49996582031	Cancer Gene Interaction
SULT1E1	SULT1E1	3.49995690982	Background Genes Interaction
DEFA3	DEFA3	3.4999242834	Background Genes Interaction
SETD8	SETD8	3.49992381164	Background Genes Interaction
BCL2	BCL2	3.49985048486	Cancer Gene Interaction
PLN	PLN	3.49971248893	Background Genes Interaction
FGB	FGA	3.3749992526	Background Genes Interaction
CSTB	CSTB	3.3749975303	Background Genes Interaction
DAPK3	DAPK3	3.349998706	Background Genes Interaction
APP	APP	3.27271821205	Background Genes Interaction
CFTR	CFTR	3.24999585049	Background Genes Interaction
PABPC1	TNRC6C	3.24998929516	Background Genes Interaction
UBE2B	RAD18	3.24998443852	Background Genes Interaction
CRABP2	CRABP2	3.24997430805	Background Genes Interaction
LYZ	LYZ	3.24997351985	Background Genes Interaction
ARHGEF11	RHOA	3.24997009572	Background Genes Interaction
LCN2	FN1	3.24991452991	Background Genes Interaction
PLEC	ITGB4	3.24989703931	Background Genes Interaction
BCAM	BCAM	3.24986472425	Background Genes Interaction
BCAR1	BCAR1	3.24980469924	Background Genes Interaction
SNX33	SNX33	3.19999857207	Background Genes Interaction
SUMF2	SUMF2	3.125	Background Genes Interaction
HDDC3	HDDC3	3.12492659744	Background Genes Interaction
KHDRBS1	APC	3.12484859578	Cancer Gene Interaction
XRCC4	XRCC4	3.08331593706	Background Genes Interaction
GNAI1	GNAI1	2.99999060224	Background Genes Interaction
APLP1	APLP1	2.99997294592	Background Genes Interaction
TGFB3	TGFBR2	2.99995728017	Background Genes Interaction
TNFRSF4	TNFSF4	2.99995728017	Background Genes Interaction
TLR4	TLR4	2.99995596072	Background Genes Interaction
ZHX1	ZHX1	2.99995313159	Background Genes Interaction
SUV39H1	SUV39H1	2.99995002082	Background Genes Interaction
HCN4	HCN4	2.99992861392	Background Genes Interaction
HNF4A	NCOA1	2.99975356194	Background Genes Interaction
RTF1	RTF1	2.99945705725	Background Genes Interaction
PRSS3	PRSS3	2.99898377809	Background Genes Interaction
B2M	B2M	2.89999954514	Cancer Gene Interaction
CTNNB1	APC	2.89998260725	Cancer Gene Interaction
PDE3B	PDE3B	2.87488135578	Background Genes Interaction
RAF1	SFN	2.8748645068	Background Genes Interaction
C3	C3	2.85714181149	Background Genes Interaction
MSH2	MSH6	2.84374938078	Cancer Gene Interaction
ACTN3	ACTN3	2.83333333333	Background Genes Interaction
EPHA4	EFNB2	2.83332880493	Background Genes Interaction
BRD9	BRD9	2.83301493755	Background Genes Interaction
PDCD6IP	CHMP4B	2.75	Background Genes Interaction
GSTT2	GSTT2	2.74999553734	Background Genes Interaction
GAS6	AXL	2.7499921797	Background Genes Interaction
GBA	GBA	2.74997438654	Background Genes Interaction
FYN	FYN	2.74996582441	Background Genes Interaction
MTHFD1	MTHFD1	2.74996517268	Background Genes Interaction
MEN1	PSIP1	2.74996024231	Cancer Gene Interaction
RPL7	RPL4	2.74995703729	Background Genes Interaction
TRIM28	TRIM28	2.74994934517	Background Genes Interaction
RGS16	RGS16	2.74994567901	Background Genes Interaction
P4HA1	P4HA1	2.74994369485	Background Genes Interaction
BCL6	BCOR	2.74991964938	Cancer Gene Interaction
IL21R	IL21	2.74990217739	Background Genes Interaction
MAPK1	RPS6KA1	2.74984453615	Background Genes Interaction
CDT1	MCM6	2.74972315746	Background Genes Interaction
TXN2	TXN2	2.74960714909	Background Genes Interaction
MGMT	MGMT	2.74950230248	Background Genes Interaction
PDIA6	PDIA6	2.66662830846	Background Genes Interaction
CISD2	CISD2	2.62499795511	Background Genes Interaction
SNRPA	SNRPA	2.62496997213	Background Genes Interaction
CCL7	CCL7	2.59998019582	Background Genes Interaction
MET	MET	2.57499572017	Cancer Gene Interaction
TP53	TP53	2.55580308021	Cancer Gene Interaction
RNF8	RNF8	2.49999803866	Background Genes Interaction
ECI2	ECI2	2.49999343296	Background Genes Interaction
SPOP	SPOP	2.49999331794	Cancer Gene Interaction
UBE2I	SUMO1	2.49999243856	Background Genes Interaction
NMRAL1	NMRAL1	2.49999194196	Background Genes Interaction
HHIP	HHIP	2.4999905004	Background Genes Interaction
TCEB1	SOCS2	2.49998891967	Background Genes Interaction
RGS16	GNAI1	2.49998714527	Background Genes Interaction
NDRG2	NDRG2	2.49998641607	Background Genes Interaction
ADH7	ADH7	2.49998150597	Background Genes Interaction
RHOA	ARHGAP1	2.49997294841	Background Genes Interaction
PIK3C3	PIK3C3	2.49995341856	Background Genes Interaction
PAK1	ARHGEF7	2.4999531493	Background Genes Interaction
CD2AP	CD2AP	2.49994489629	Background Genes Interaction
LILRB2	LILRB2	2.49993001316	Background Genes Interaction
ITPKA	ITPKA	2.49991246805	Background Genes Interaction
BIRC3	BIRC3	2.49990963892	Background Genes Interaction
GRB14	HRAS	2.49984976864	Cancer Gene Interaction
RNASE4	RNASE4	2.49982924664	Background Genes Interaction
PPIF	PPIF	2.49953086883	Background Genes Interaction
MAPK12	MAPK12	2.49915314841	Background Genes Interaction
CA1	CA1	2.4285680593	Background Genes Interaction
HLA-DRB1	CD74	2.42307692308	Background Genes Interaction
NTNG2	LRRC4	2.41665680373	Background Genes Interaction
BST1	BST1	2.41664659618	Background Genes Interaction
CALM1	SCN5A	2.4166298871	Background Genes Interaction
DCPS	DCPS	2.40908948578	Background Genes Interaction
PVR	TIGIT	2.37491618469	Background Genes Interaction
INHBA	INHBA	2.34999734608	Background Genes Interaction
ENO3	ENO3	2.34998425497	Background Genes Interaction
C1QB	C1QA	2.33332779362	Background Genes Interaction
ALDH4A1	ALDH4A1	2.3181803274	Background Genes Interaction
MORF4L1	MORF4L1	2.3124588296	Background Genes Interaction
GART	GART	2.29998358614	Background Genes Interaction
EIF4G2	EIF4G2	2.24999787504	Background Genes Interaction
BRD4	BRD4	2.24999585764	Background Genes Interaction
TYMP	TYMP	2.24999035531	Background Genes Interaction
CNOT1	CNOT1	2.24998977091	Background Genes Interaction
TRIM24	HIST1H3A	2.24998903557	Background Genes Interaction
BTK	BTK	2.24998581958	Background Genes Interaction
ADARB1	ADARB1	2.24998416931	Background Genes Interaction
TP53	HMGB1	2.249984	Cancer Gene Interaction
HEXA	HEXB	2.2499743775	Background Genes Interaction
UBE2I	SUMO2	2.24997342969	Background Genes Interaction
MAPK14	MAPKAPK2	2.24997177342	Background Genes Interaction
CHKB	CHKB	2.24994503988	Background Genes Interaction
JUN	NFATC2	2.24991531484	Background Genes Interaction
GGCT	GGCT	2.249907148	Background Genes Interaction
LMO2	TAL1	2.24977349247	Background Genes Interaction
ALK	ALK	2.24972829368	Cancer Gene Interaction
SAMHD1	SAMHD1	2.24971594496	Background Genes Interaction
UBA3	NAE1	2.22499957236	Background Genes Interaction
RGS7	RGS7	2.13234974659	Background Genes Interaction
ID3	ID3	2.12499735897	Background Genes Interaction
MMP13	MMP13	2.11111039502	Background Genes Interaction
SMYD3	SMYD3	2.0833120681	Background Genes Interaction
PSMD7	PSMD7	2.04165167216	Background Genes Interaction
PDHB	PDHA1	2.0	Background Genes Interaction
MMP9	MMP9	2.0	Background Genes Interaction
CAPN9	CAPN9	2.0	Background Genes Interaction
PRPS1	PRPS1	1.99999956854	Background Genes Interaction
CASP3	CASP3	1.99999899259	Background Genes Interaction
PRDX2	PRDX2	1.99999864072	Background Genes Interaction
CYP7A1	CYP7A1	1.99999832587	Background Genes Interaction
CSNK1E	CSNK1E	1.99999737577	Background Genes Interaction
RGS3	RGS3	1.99999647272	Background Genes Interaction
CDC42	ARHGAP1	1.99999568743	Background Genes Interaction
SH3GL3	SH3GL3	1.9999904237	Background Genes Interaction
PEX3	PEX19	1.99998933271	Background Genes Interaction
UBE2N	TMEM189-UBE2V1	1.99998827454	Background Genes Interaction
C11orf30	C11orf30	1.99998448181	Background Genes Interaction
APPL1	APPL1	1.99998319681	Background Genes Interaction
GRB7	ERBB2	1.99997571902	Cancer Gene Interaction
CD1B	B2M	1.99997276726	Cancer Gene Interaction
TPK1	TPK1	1.99997003122	Background Genes Interaction
PTGR1	PTGR1	1.99996971945	Background Genes Interaction
TIMP3	ADAM17	1.9999590508	Background Genes Interaction
NLRX1	NLRX1	1.99995855218	Background Genes Interaction
CDC37	HSP90AA1	1.99995377219	Background Genes Interaction
ACHE	ACHE	1.99994983292	Background Genes Interaction
MEF2A	EP300	1.99994156318	Cancer Gene Interaction
PTPRZ1	PTPRZ1	1.99993317518	Background Genes Interaction
RUNX1	RUNX1	1.99992284248	Cancer Gene Interaction
SCNN1A	NEDD4	1.99992284248	Background Genes Interaction
TNFSF11	TNFRSF11B	1.99978743756	Background Genes Interaction
F9	F9	1.9997549053	Background Genes Interaction
VAV1	VAV1	1.9997357643	Background Genes Interaction
UNC119	UNC119	1.9997357643	Background Genes Interaction
GSTO1	GSTO1	1.99935458424	Background Genes Interaction
IL22RA2	IL22	1.91666143023	Background Genes Interaction
GUCY1B3	GUCY1A3	1.87497356677	Background Genes Interaction
RAPGEF6	PTPN13	1.87497161199	Background Genes Interaction
RPL10	RPL10	1.87494599672	Background Genes Interaction
DNMT3L	DNMT3L	1.87484963243	Background Genes Interaction
IMPA2	IMPA2	1.83331756693	Background Genes Interaction
POLK	POLK	1.75	Background Genes Interaction
CREBBP	TCF4	1.75	Cancer Gene Interaction
IL2	IL2	1.75	Background Genes Interaction
CISD1	CISD1	1.74999912844	Background Genes Interaction
GNMT	GNMT	1.74999891329	Background Genes Interaction
B3GAT3	B3GAT3	1.74999878675	Background Genes Interaction
DCTN1	DCTN1	1.74999737823	Background Genes Interaction
NT5E	NT5E	1.74999691363	Background Genes Interaction
SOD1	SOD1	1.74999649894	Background Genes Interaction
CCL13	CCL13	1.74999643875	Background Genes Interaction
ITGAL	ITGAL	1.74999579352	Background Genes Interaction
RAB4A	RBSN	1.74999355293	Background Genes Interaction
SPIRE1	FMN2	1.74999335028	Background Genes Interaction
PPP2R1A	PPP2R1A	1.74999335028	Cancer Gene Interaction
SRSF1	SRPK1	1.74999285787	Background Genes Interaction
SH2D1A	SLAMF1	1.74999183651	Background Genes Interaction
RXRG	RXRG	1.74999176552	Background Genes Interaction
CREBBP	KMT2A	1.74999139631	Cancer Gene Interaction
H3F3A	UHRF1	1.74999003195	Cancer Gene Interaction
GSTM2	GSTM2	1.74998900761	Background Genes Interaction
NXT1	NXF1	1.74998831534	Background Genes Interaction
MZF1	MZF1	1.74998243773	Background Genes Interaction
GSTA2	GSTA2	1.74997979964	Background Genes Interaction
POLR2D	POLR2G	1.749978046	Background Genes Interaction
KLRF2	CLEC2A	1.74997719246	Background Genes Interaction
KCND3	KCND3	1.74997545203	Background Genes Interaction
FBP2	FBP2	1.74997482743	Background Genes Interaction
GALNS	GALNS	1.74997431042	Background Genes Interaction
PNMT	PNMT	1.74996739299	Background Genes Interaction
RAC1	TRIO	1.74995697015	Background Genes Interaction
XIAP	CASP9	1.74995639547	Background Genes Interaction
EXOSC2	EXOSC7	1.74994959694	Background Genes Interaction
LEPR	LEPR	1.74994015253	Background Genes Interaction
APBA1	APP	1.74992324898	Background Genes Interaction
STAMBP	STAMBP	1.74989483805	Background Genes Interaction
H3F3A	WHSC1L1	1.74988432811	Cancer Gene Interaction
SENP2	SENP2	1.74967160818	Background Genes Interaction
EPHB4	EPHB4	1.74965284666	Background Genes Interaction
SPSB1	SPSB1	1.74927113703	Background Genes Interaction
TRMT61B	TRMT61B	1.7491848248	Background Genes Interaction
S100A8	S100A8	1.694412133	Background Genes Interaction
FGFR2	FGF10	1.687496643	Cancer Gene Interaction
PDE9A	PDE9A	1.67856997063	Background Genes Interaction
ERBB3	ERBB3	1.66666592691	Background Genes Interaction
GH1	GHR	1.6666645483	Background Genes Interaction
NSMCE1	NDNL2	1.66663488492	Background Genes Interaction
PRKACA	PRKACA	1.66660129038	Background Genes Interaction
CYP2C9	CYP2C9	1.66658883394	Background Genes Interaction
CABP1	CABP1	1.62499897155	Background Genes Interaction
C1QC	C1QA	1.62499508507	Background Genes Interaction
PALB2	BRCA2	1.62498665857	Cancer Gene Interaction
EDN1	EDN1	1.62498461538	Background Genes Interaction
RPS7	RPS3	1.62492479985	Background Genes Interaction
EYA2	EYA2	1.60713105389	Background Genes Interaction
HLA-DRB5	HLA-DRA	1.5999993484	Background Genes Interaction
AKR1C3	AKR1C3	1.59999705432	Background Genes Interaction
IL1B	IL1R2	1.58333145041	Background Genes Interaction
PLCB3	PLCB3	1.58332488839	Background Genes Interaction
NCAM2	NCAM2	1.58332118385	Background Genes Interaction
MAPK7	MAP2K5	1.5	Background Genes Interaction
ETFA	ETFB	1.49999965027	Background Genes Interaction
CLIC1	CLIC1	1.49999907438	Background Genes Interaction
PARN	PARN	1.49999879778	Background Genes Interaction
GC	GC	1.49999837578	Background Genes Interaction
HSD17B11	HSD17B11	1.49999826196	Background Genes Interaction
BTRC	BTRC	1.49999756582	Background Genes Interaction
SREBF1	SREBF1	1.49999726816	Background Genes Interaction
BMP3	BMP3	1.499997016	Background Genes Interaction
NMNAT1	NMNAT1	1.49999676558	Background Genes Interaction
C1R	C1R	1.49999605978	Background Genes Interaction
SLC3A2	SLC3A2	1.49999567625	Background Genes Interaction
CTSL	CSTA	1.49999516517	Background Genes Interaction
STAT1	STAT1	1.49999509498	Background Genes Interaction
CDK2	CCNA2	1.49999475937	Background Genes Interaction
BMPR1A	GDF5	1.49999362313	Background Genes Interaction
PDE6D	RPGR	1.4999924252	Background Genes Interaction
TAT	TAT	1.49999219303	Background Genes Interaction
NCOA1	RXRA	1.49999214532	Background Genes Interaction
CBL	UBE2D2	1.4999916955	Cancer Gene Interaction
PRKCG	PRKCG	1.4999912059	Background Genes Interaction
CDC16	CDC26	1.49998977428	Background Genes Interaction
IMPA1	IMPA1	1.49998689607	Background Genes Interaction
CDC42	CDC42	1.49998614203	Background Genes Interaction
GOLGA4	ARL1	1.49998544269	Background Genes Interaction
PABPC1	GSPT1	1.49998468903	Background Genes Interaction
S100A7	S100A7	1.4999826854	Background Genes Interaction
BCR	BCR	1.49998252746	Background Genes Interaction
C11orf30	CBX1	1.49998228646	Background Genes Interaction
KRIT1	RAP1B	1.49998086735	Background Genes Interaction
C3	CFB	1.49997864009	Background Genes Interaction
KLRD1	HLA-E	1.49997798036	Background Genes Interaction
CD86	CD86	1.49997798036	Background Genes Interaction
SEC13	SEC13	1.49997728959	Background Genes Interaction
APOH	LDLR	1.49997501041	Background Genes Interaction
INSL5	RLN3	1.49996900826	Background Genes Interaction
WDR5	KMT2B	1.49996662513	Background Genes Interaction
DNM3	DNM3	1.49996287221	Background Genes Interaction
IL13RA1	IL4R	1.49996055227	Background Genes Interaction
RHOA	ROCK1	1.49995102041	Background Genes Interaction
TLR2	TLR1	1.49992595802	Background Genes Interaction
FLNC	FLNC	1.49991850238	Background Genes Interaction
CUL1	DCUN1D1	1.49991687653	Background Genes Interaction
PTPRB	PTPRB	1.49991687653	Background Genes Interaction
P4HB	P4HB	1.49990986119	Background Genes Interaction
HLA-DRA	ITGB3	1.49990501587	Background Genes Interaction
SRXN1	PRDX1	1.49989525221	Background Genes Interaction
DPP3	DPP3	1.499873748	Background Genes Interaction
RALGDS	RALGDS	1.49978571769	Background Genes Interaction
GMNN	HOXC9	1.44990415758	Background Genes Interaction
NR3C2	NR3C2	1.4374939884	Background Genes Interaction
HMBS	HMBS	1.43748153287	Background Genes Interaction
RAB5B	RAB5B	1.41665690739	Background Genes Interaction
USP37	USP37	1.4166566992	Background Genes Interaction
PIK3R1	PIK3CA	1.40909090909	Cancer Gene Interaction
SREBF2	SREBF2	1.39999650602	Background Genes Interaction
LILRB1	LILRB1	1.39998979196	Background Genes Interaction
DLD	DLD	1.37499889401	Background Genes Interaction
ANGPT1	TEK	1.37498181818	Background Genes Interaction
ARHGAP32	ARHGAP32	1.37497079997	Background Genes Interaction
VIM	VIM	1.34999987848	Background Genes Interaction
KIT	KIT	1.3392848276	Cancer Gene Interaction
ETV6	ETV6	1.3214267553	Background Genes Interaction
HLA-DRB1	HLA-DRA	1.3181794368	Background Genes Interaction
ITGAX	ITGB2	1.31666619172	Background Genes Interaction
PLXNB1	RND1	1.25	Background Genes Interaction
S100A9	S100A9	1.25	Background Genes Interaction
SIRT5	SIRT5	1.25	Background Genes Interaction
LYPLA1	LYPLA1	1.25	Background Genes Interaction
GAPDH	GAPDH	1.25	Background Genes Interaction
RB1	RB1	1.24999928368	Cancer Gene Interaction
STK4	STK4	1.2499989143	Background Genes Interaction
IVD	IVD	1.2499987525	Background Genes Interaction
BCL2L2	BCL2L2	1.24999844645	Background Genes Interaction
HLA-A	B2M	1.24999831382	Cancer Gene Interaction
SEPT7	SEPT7	1.24999824936	Background Genes Interaction
CTSA	CTSA	1.24999805175	Background Genes Interaction
BRD3	BRD3	1.24999748504	Background Genes Interaction
BRK1	CYFIP1	1.24999730465	Background Genes Interaction
GSTM3	GSTM2	1.2499970505	Background Genes Interaction
EFNA5	EPHA2	1.24999677942	Background Genes Interaction
CALM1	NGFR	1.24999675864	Background Genes Interaction
KDM6B	KDM6B	1.24999671648	Background Genes Interaction
SYT1	SYT1	1.24999667349	Background Genes Interaction
CCL20	CCL20	1.24999602823	Background Genes Interaction
GSTM4	GSTM4	1.24999597098	Background Genes Interaction
DEFB1	DEFB1	1.24999532341	Background Genes Interaction
PVRL4	PVRL4	1.24999501994	Background Genes Interaction
LAIR1	LAIR1	1.24999477252	Background Genes Interaction
THTPA	THTPA	1.24999431717	Background Genes Interaction
WDR5	KMT2D	1.24999390865	Cancer Gene Interaction
IL5RA	IL5	1.2499938545	Background Genes Interaction
WDR5	SETD1A	1.24999301399	Background Genes Interaction
NTF4	NTRK2	1.24999294746	Background Genes Interaction
IGF2BP1	IGF2BP1	1.24999281151	Background Genes Interaction
PLXNB1	RAC1	1.24999267159	Background Genes Interaction
ADAM22	ADAM22	1.24999252754	Background Genes Interaction
VRK2	VRK2	1.24999206898	Background Genes Interaction
UGT2B7	UGT2B7	1.24999190671	Background Genes Interaction
HDAC8	HDAC8	1.24999185152	Background Genes Interaction
PANK1	PANK1	1.24999088568	Background Genes Interaction
UBE2N	UBE2N	1.24999061738	Background Genes Interaction
FOLR2	FOLR2	1.249989498	Background Genes Interaction
TP53BP1	TP53	1.24998912296	Cancer Gene Interaction
BRPF3	BRPF3	1.24998816568	Background Genes Interaction
TTR	TTR	1.24998766481	Background Genes Interaction
SUV420H1	SUV420H1	1.24998756083	Background Genes Interaction
CREG1	CREG1	1.24998734888	Background Genes Interaction
MEF2B	CABIN1	1.24998638478	Background Genes Interaction
IL1RAP	IL1R2	1.24998563631	Background Genes Interaction
HCK	HCK	1.24998475364	Background Genes Interaction
AGO2	AGO2	1.24998306297	Background Genes Interaction
LAMP3	LAMP3	1.24997917534	Background Genes Interaction
AURKB	INCENP	1.24997859691	Background Genes Interaction
CAPN1	CAPN1	1.24997847833	Background Genes Interaction
NR3C1	NCOA2	1.24997829861	Background Genes Interaction
RBPJ	NOTCH1	1.24997799403	Cancer Gene Interaction
DVL2	DVL2	1.24997774573	Background Genes Interaction
SH2D1A	FYN	1.24997616369	Background Genes Interaction
CDC42	ITSN1	1.24997588368	Background Genes Interaction
ITGA1	ITGA1	1.24997244815	Background Genes Interaction
SDSL	SDSL	1.24996644205	Background Genes Interaction
NCOA1	RARA	1.24996307892	Background Genes Interaction
MARK2	MARK2	1.24996184488	Background Genes Interaction
MITD1	CHMP1A	1.24995571145	Background Genes Interaction
SF1	SF1	1.24995553518	Background Genes Interaction
AGR3	AGR3	1.24995177655	Background Genes Interaction
IDE	APP	1.24994469054	Background Genes Interaction
PPBP	PPBP	1.24994369623	Background Genes Interaction
IDE	CCL3	1.24993404429	Background Genes Interaction
TBC1D22A	TBC1D22A	1.24992330713	Background Genes Interaction
SPHK1	SPHK1	1.24991462332	Background Genes Interaction
WDR5	SETD1B	1.24990868581	Background Genes Interaction
IL7R	IL7R	1.24989975496	Background Genes Interaction
RBM12	RBM12	1.24989479	Background Genes Interaction
CTPS1	CTPS1	1.24988944684	Background Genes Interaction
USP7	TP53	1.24985953127	Cancer Gene Interaction
CBL	ZAP70	1.24985953127	Cancer Gene Interaction
CBLC	CBLC	1.24985953127	Background Genes Interaction
TDRD5	TDRD5	1.2496916203	Background Genes Interaction
LMO2	TCF3	1.24953173777	Background Genes Interaction
RUNX1T1	RUNX1T1	1.18748229752	Background Genes Interaction
TUBG1	TUBG1	1.17856438311	Background Genes Interaction
HTRA1	HTRA1	1.17499118033	Background Genes Interaction
COL3A1	COL3A1	1.16666666667	Background Genes Interaction
CDC42	TNK2	1.16666565711	Background Genes Interaction
ELMO1	DOCK2	1.16666563419	Background Genes Interaction
FGFR3	FGF1	1.16664834363	Cancer Gene Interaction
XRCC1	PNKP	1.1665965587	Background Genes Interaction
MCTS1	MCTS1	1.16656602351	Background Genes Interaction
DARS	DARS	1.12499976262	Background Genes Interaction
CD207	CD207	1.12499936305	Background Genes Interaction
B2M	CD1D	1.1249987295	Cancer Gene Interaction
TAF4	TAF12	1.12499809761	Background Genes Interaction
KDM6A	HIST1H3A	1.12499684351	Cancer Gene Interaction
CSTA	CSTA	1.12499612765	Background Genes Interaction
PBRM1	PBRM1	1.12499588709	Cancer Gene Interaction
ADGRB3	ADGRB3	1.12499551795	Background Genes Interaction
CD209	CD209	1.12499097176	Background Genes Interaction
BIRC2	BIRC2	1.12498701405	Background Genes Interaction
NF2	NF2	1.12497270014	Cancer Gene Interaction
SNRPD2	SNRPF	1.12496979785	Background Genes Interaction
HIST1H2AE	HIST1H2BK	1.11666125695	Background Genes Interaction
HLA-B	B2M	1.10937296863	Cancer Gene Interaction
CR2	C3	1.09374814079	Background Genes Interaction
CRMP1	CRMP1	1.08333167808	Background Genes Interaction
APC	APC	1.08333037361	Cancer Gene Interaction
HIST1H2AE	HIST1H2BJ	1.07352536415	Background Genes Interaction
USH1C	USH1G	1.07142668181	Background Genes Interaction
APPL2	APPL2	1.06249988075	Background Genes Interaction
SERPINC1	SERPINC1	1.06249936709	Background Genes Interaction
RAMP2	CALCRL	1.06249458596	Background Genes Interaction
IL1A	S100A13	1.0	Background Genes Interaction
CDC42	PAK6	1.0	Background Genes Interaction
DDX3X	DDX3X	1.0	Background Genes Interaction
ESR1	ESR1	0.999999776024	Background Genes Interaction
B2M	HLA-E	0.999999407373	Cancer Gene Interaction
TK1	TK1	0.999999350684	Background Genes Interaction
C3	CFH	0.99999933143	Background Genes Interaction
GLOD5	GLOD5	0.999999252978	Background Genes Interaction
EIF4A3	CASC3	0.999999239896	Background Genes Interaction
HINT1	HINT1	0.999999220995	Background Genes Interaction
ACE	ACE	0.999998926146	Background Genes Interaction
GMNN	GMNN	0.999998917188	Background Genes Interaction
GGPS1	GGPS1	0.999998651057	Background Genes Interaction
MAST3	MAST3	0.999998625635	Background Genes Interaction
MDM4	MDM4	0.999998599489	Cancer Gene Interaction
DYRK1A	DYRK1A	0.999998572589	Background Genes Interaction
CDK2	CDKN1B	0.999998523613	Background Genes Interaction
DYNLRB1	DYNLRB1	0.999998425715	Background Genes Interaction
HJURP	CENPA	0.999998148919	Background Genes Interaction
EHMT2	EHMT2	0.999998118324	Background Genes Interaction
ATG4A	ATG4A	0.999998010667	Background Genes Interaction
PDE4A	PDE4A	0.999997941578	Background Genes Interaction
PTPRG	PTPRG	0.999997843717	Background Genes Interaction
NUP107	NUP133	0.999997752248	Background Genes Interaction
SCOC	SCOC	0.999997738708	Background Genes Interaction
MMP2	TIMP2	0.999997611136	Background Genes Interaction
BCAR3	BCAR3	0.999997535544	Background Genes Interaction
VPS33A	VPS33A	0.999997535544	Background Genes Interaction
PLAU	PLAU	0.999997373184	Background Genes Interaction
SMAD2	SMAD4	0.999997117499	Cancer Gene Interaction
BAG1	HSPA8	0.999997057863	Background Genes Interaction
RBX1	CUL4A	0.999997006741	Background Genes Interaction
IL12A	IL12B	0.999996954275	Background Genes Interaction
RAD1	RAD9A	0.99999645341	Background Genes Interaction
CXCL8	CXCL8	0.999996315958	Background Genes Interaction
ATXN1	CIC	0.999996258731	Cancer Gene Interaction
ACPP	ACPP	0.999995530307	Background Genes Interaction
NCOA2	ESR1	0.999995253487	Background Genes Interaction
UBE2K	UBE2K	0.999995211852	Background Genes Interaction
CUL4B	CUL4B	0.999995039707	Background Genes Interaction
ADAP1	KIF13B	0.99999499522	Background Genes Interaction
MCEE	MCEE	0.99999499522	Background Genes Interaction
LGALS1	LGALS1	0.999994666354	Background Genes Interaction
YWHAZ	RAF1	0.999994463668	Background Genes Interaction
CCS	CCS	0.999994463668	Background Genes Interaction
UBE2L3	UBE3A	0.999994411191	Background Genes Interaction
CNOT1	CNOT7	0.999993655185	Background Genes Interaction
RGS2	GNAI3	0.999993458965	Background Genes Interaction
CXADR	CXADR	0.999993391532	Background Genes Interaction
GNPDA1	GNPDA1	0.999993111097	Background Genes Interaction
SMG6	SMG6	0.999993038199	Background Genes Interaction
RPGR	RPGR	0.999992964138	Background Genes Interaction
NUDT2	NUDT2	0.999992964138	Background Genes Interaction
DECR2	DECR2	0.999992914106	Background Genes Interaction
ECH1	ECH1	0.999992760763	Background Genes Interaction
ALDOB	ALDOB	0.999992493901	Background Genes Interaction
GAB2	GRB2	0.999992065066	Background Genes Interaction
STIP1	STIP1	0.999991598404	Background Genes Interaction
MAGOH	EIF4A3	0.999990872665	Background Genes Interaction
CDH1	KLRG1	0.999990532544	Cancer Gene Interaction
KCNJ4	TAX1BP3	0.999990295125	Background Genes Interaction
GMFG	GMFG	0.999989526712	Background Genes Interaction
TTK	TTK	0.999989059733	Background Genes Interaction
YWHAZ	RND3	0.999988190976	Background Genes Interaction
FCAR	FCAR	0.99998768852	Background Genes Interaction
TGFB1	TGFB1	0.999987572511	Background Genes Interaction
TNFAIP6	TNFAIP6	0.99998733552	Background Genes Interaction
YWHAG	YWHAG	0.99998733552	Background Genes Interaction
TBL1X	TBL1X	0.999986180401	Background Genes Interaction
MARK3	MARK3	0.999985615673	Background Genes Interaction
MAX	MYC	0.999985542656	Cancer Gene Interaction
SYT1	S100A13	0.999985092649	Background Genes Interaction
NUDT16	NUDT16	0.999984211219	Background Genes Interaction
CD3E	CD3D	0.999983475445	Background Genes Interaction
TP53	EP300	0.999982782666	Cancer Gene Interaction
PDCD6IP	CEP55	0.999982782666	Background Genes Interaction
ACTN4	ACTN4	0.999982196585	Background Genes Interaction
PHF19	HIST1H3A	0.999981580062	Background Genes Interaction
IGLL1	VPREB1	0.999981259722	Background Genes Interaction
SERPIND1	SERPIND1	0.999981151082	Background Genes Interaction
IPO13	UBE2I	0.999980363451	Background Genes Interaction
SPTBN1	SPTBN1	0.999980246914	Background Genes Interaction
PLEC	PLEC	0.999979770235	Background Genes Interaction
SMAP2	SMAP2	0.999979525399	Background Genes Interaction
AMD1	AMD1	0.999979276091	Background Genes Interaction
APP	AP4M1	0.999979149726	Background Genes Interaction
ARL2	ARL2BP	0.999978095848	Background Genes Interaction
CASP9	CASP9	0.999977106751	Background Genes Interaction
RNGTT	RNGTT	0.999977106751	Background Genes Interaction
CDKN1B	CCNA2	0.999974578067	Background Genes Interaction
RBBP6	RBBP6	0.999974232781	Background Genes Interaction
GLMN	RBX1	0.999973338152	Background Genes Interaction
EFNA5	EPHA4	0.999972778828	Background Genes Interaction
TRIM24	TRIM24	0.999969475901	Background Genes Interaction
HLA-DRA	COL2A1	0.99996783888	Background Genes Interaction
GM2A	GM2A	0.999962668149	Background Genes Interaction
MAP3K3	MAP2K5	0.999961421241	Background Genes Interaction
FOLR1	FOLR1	0.999958732444	Background Genes Interaction
RAB2A	RAB2A	0.999958732444	Background Genes Interaction
KCNU1	KCNU1	0.999954956984	Background Genes Interaction
SELP	SELP	0.999954956984	Background Genes Interaction
RELA	BRD4	0.999952437574	Background Genes Interaction
SPOP	CUL3	0.999948735767	Cancer Gene Interaction
TP53	MDM2	0.999944030199	Cancer Gene Interaction
EGLN1	HIF1A	0.999942896662	Background Genes Interaction
ABL1	CRK	0.999938645706	Cancer Gene Interaction
PDCD6IP	PDCD6	0.999937343795	Background Genes Interaction
WDR5	KMT2A	0.99993016814	Background Genes Interaction
FN1	COL1A1	0.999928585598	Background Genes Interaction
SEPT3	SEPT3	0.999928585598	Background Genes Interaction
CBX3	EHMT2	0.999928181557	Background Genes Interaction
HLA-DRA	MLANA	0.999924385633	Background Genes Interaction
CRYBB3	CRYBB3	0.999921685332	Background Genes Interaction
DNMT1	DNMT1	0.999917853981	Cancer Gene Interaction
NCOA1	RARB	0.999895164766	Background Genes Interaction
MTOR	FKBP5	0.99989371878	Background Genes Interaction
DDIT4	DDIT4	0.999877452649	Background Genes Interaction
NR3C1	NCOA1	0.999869883908	Background Genes Interaction
NCOA1	ESR1	0.999869883908	Background Genes Interaction
UBR2	UBR2	0.999869883908	Background Genes Interaction
RACGAP1	RACGAP1	0.999854841051	Background Genes Interaction
PTPRM	PTPRM	0.99984758421	Background Genes Interaction
S100A13	AGER	0.999828378559	Background Genes Interaction
PTH	PTH	0.999819019083	Background Genes Interaction
MAPK7	MAPK7	0.999706122449	Background Genes Interaction
CASP8	CASP8	0.999625390219	Cancer Gene Interaction
GINS4	GINS3	0.999615532488	Background Genes Interaction
CSF2RB	CSF2RB	0.977271680718	Background Genes Interaction
RXRA	NR1I3	0.958312729381	Background Genes Interaction
PDE10A	PDE10A	0.949995173748	Background Genes Interaction
MEF2B	MEF2B	0.937499624934	Background Genes Interaction
HLA-DPA1	HLA-DPB1	0.937496465265	Background Genes Interaction
UROS	UROS	0.937459951301	Background Genes Interaction
TXNRD1	TXNRD1	0.916666666667	Background Genes Interaction
CXCL12	CXCR4	0.916665490984	Background Genes Interaction
ELMO1	ELMO1	0.916651881959	Background Genes Interaction
ATG4B	ATG4B	0.916651881959	Background Genes Interaction
SCN5A	FGF13	0.916646712573	Background Genes Interaction
B3GAT2	B3GAT2	0.899993756364	Background Genes Interaction
RCOR1	KDM1A	0.875	Background Genes Interaction
TLR4	LY96	0.875	Background Genes Interaction
HPRT1	HPRT1	0.874999601069	Background Genes Interaction
HEXB	HEXB	0.874999456644	Background Genes Interaction
NEU2	NEU2	0.874998689117	Background Genes Interaction
DAAM1	DAAM1	0.874998456815	Background Genes Interaction
RRAD	RRAD	0.87499794798	Background Genes Interaction
NTRK1	NTRK1	0.874997443203	Background Genes Interaction
IL5	IL5	0.87499588276	Background Genes Interaction
FIGNL1	FIGNL1	0.874995736054	Background Genes Interaction
DNM1	DNM1	0.874994700399	Background Genes Interaction
SNRNP200	PRPF8	0.874994522124	Background Genes Interaction
NF1	NF1	0.874992816151	Cancer Gene Interaction
EDIL3	EDIL3	0.874989125947	Background Genes Interaction
CTLA4	AP2M1	0.874987155209	Background Genes Interaction
GGH	GGH	0.874981418166	Background Genes Interaction
CLASP1	CLASP1	0.874965677451	Background Genes Interaction
IDI1	IDI1	0.874816215081	Background Genes Interaction
NONO	PSPC1	0.857142701005	Background Genes Interaction
FGFR2	FGF8	0.857139243083	Cancer Gene Interaction
CTSL	CTSL	0.849999624728	Background Genes Interaction
FNTA	FNTB	0.833333113954	Background Genes Interaction
TLR2	TLR2	0.833332376017	Background Genes Interaction
ARHGDIB	RAC2	0.8333312	Background Genes Interaction
RAF1	RAF1	0.833330568467	Background Genes Interaction
PLEK	PLEK	0.833329904669	Background Genes Interaction
ACVR2A	ACVR2A	0.833329236336	Background Genes Interaction
IGHMBP2	IGHMBP2	0.83330898466	Background Genes Interaction
NTRK3	NTRK3	0.8125	Background Genes Interaction
GSR	GSR	0.812499803416	Background Genes Interaction
ADH1B	ADH1B	0.812499348796	Background Genes Interaction
KARS	KARS	0.812498587127	Background Genes Interaction
IFIT2	IFIT2	0.812497902136	Background Genes Interaction
PHGDH	PHGDH	0.812496728225	Background Genes Interaction
FSHR	FSHB	0.812495933617	Background Genes Interaction
RHOA	ARHGDIA	0.812453132511	Background Genes Interaction
MUT	MUT	0.791666666667	Background Genes Interaction
GRB2	GRB2	0.785714172034	Background Genes Interaction
BPIFA1	BPIFA1	0.75	Background Genes Interaction
CSF1	CSF1	0.75	Background Genes Interaction
SPC24	SPC25	0.75	Background Genes Interaction
DDB1	DCAF6	0.75	Background Genes Interaction
NUP50	KPNA1	0.75	Background Genes Interaction
INSR	GRB14	0.75	Background Genes Interaction
TRAPPC6B	TRAPPC6B	0.75	Background Genes Interaction
RPS7	RPS15A	0.75	Background Genes Interaction
GINS3	GINS1	0.75	Background Genes Interaction
CAPN2	CAPNS1	0.75	Background Genes Interaction
CAP1	CAP1	0.75	Background Genes Interaction
DYNLL1	NEK9	0.75	Background Genes Interaction
CKS2	CKS2	0.75	Background Genes Interaction
AURKA	AURKA	0.749999894716	Background Genes Interaction
ALDH3A1	ALDH3A1	0.749999874129	Background Genes Interaction
PPARG	PPARG	0.749999819957	Background Genes Interaction
NUDT5	NUDT5	0.749999804968	Background Genes Interaction
TFRC	TFRC	0.749999582935	Background Genes Interaction
L1TD1	L1TD1	0.749999493616	Background Genes Interaction
RAD52	RAD52	0.749999465898	Background Genes Interaction
HDDC2	HDDC2	0.749999381291	Background Genes Interaction
JAK2	JAK2	0.74999937677	Cancer Gene Interaction
HINT2	HINT2	0.749999313203	Background Genes Interaction
TNFSF13B	TNFSF13B	0.749999226983	Background Genes Interaction
PDE4D	PDE4D	0.749999138415	Background Genes Interaction
TCERG1	TCERG1	0.749999123448	Background Genes Interaction
PTPN1	PTPN1	0.749998997628	Background Genes Interaction
PTPN22	PTPN22	0.749998919135	Background Genes Interaction
UPF2	UPF1	0.74999890868	Background Genes Interaction
NQO2	NQO2	0.749998865302	Background Genes Interaction
GSTA4	GSTA4	0.749998782912	Background Genes Interaction
BDH2	BDH2	0.749998757721	Background Genes Interaction
TF	TF	0.749998744831	Background Genes Interaction
AMFR	UBE2G2	0.749998670215	Background Genes Interaction
PRKG1	PRKG1	0.749998588743	Background Genes Interaction
C11orf68	C11orf68	0.749998573127	Background Genes Interaction
DPYSL3	DPYSL3	0.749998557251	Background Genes Interaction
AKR1D1	AKR1D1	0.749998557251	Background Genes Interaction
UBA5	UBA5	0.749998541109	Background Genes Interaction
TNFAIP3	TNFAIP3	0.749998420125	Cancer Gene Interaction
SIRT6	SIRT6	0.749998420125	Background Genes Interaction
FGFR1	FGF1	0.749998392245	Background Genes Interaction
AGXT	AGXT	0.749998297209	Background Genes Interaction
FRS3	ALK	0.74999825185	Cancer Gene Interaction
PIK3R1	PIK3R1	0.749998197224	Cancer Gene Interaction
APOBEC3C	APOBEC3C	0.74999808	Background Genes Interaction
KMT2A	MEN1	0.749998061434	Cancer Gene Interaction
SPTB	SPTA1	0.749998029888	Background Genes Interaction
KARS	AIMP2	0.749997937345	Background Genes Interaction
HMGCS1	HMGCS1	0.749997895676	Background Genes Interaction
SOCS4	TCEB1	0.749997808459	Background Genes Interaction
LIG4	XRCC4	0.749997747267	Background Genes Interaction
EPHB4	EFNB2	0.749997715706	Background Genes Interaction
H3F3C	PHF8	0.749997547489	Background Genes Interaction
RAN	TNPO1	0.749997484201	Background Genes Interaction
IQGAP2	IQGAP2	0.74999747496	Background Genes Interaction
TINF2	TERF2	0.749997437483	Background Genes Interaction
CDKN2C	CDK6	0.749997379684	Cancer Gene Interaction
IL15RA	IL15	0.749997379684	Background Genes Interaction
IFNG	IFNGR1	0.749997299526	Background Genes Interaction
ADAMTS1	ADAMTS1	0.749997236969	Background Genes Interaction
FLT3LG	FLT3LG	0.74999715012	Background Genes Interaction
SEC24C	SEC24C	0.74999715012	Background Genes Interaction
RELA	NFKB1	0.749996914202	Background Genes Interaction
PCK1	PCK1	0.749996811563	Background Genes Interaction
BPGM	BPGM	0.749996758313	Background Genes Interaction
BMX	BMX	0.749996758313	Background Genes Interaction
RFXANK	HDAC4	0.749996531391	Background Genes Interaction
TSEN15	TSEN15	0.749996531391	Background Genes Interaction
MMAB	MMAB	0.749996531391	Background Genes Interaction
CALM1	CALM1	0.749996470937	Background Genes Interaction
SNF8	VPS25	0.749996440116	Background Genes Interaction
BIRC6	BIRC6	0.749996408889	Background Genes Interaction
ASF1A	TAF1	0.749996246415	Background Genes Interaction
JAK1	JAK1	0.749996120157	Cancer Gene Interaction
QPRT	QPRT	0.749996096517	Background Genes Interaction
IL13RA1	IL4	0.749995924821	Background Genes Interaction
HIST3H3	KDM4A	0.749995924821	Background Genes Interaction
MRI1	MRI1	0.749995899371	Background Genes Interaction
STK11	CAB39	0.749995808393	Cancer Gene Interaction
FN1	ESR1	0.749995686904	Background Genes Interaction
MBNL1	MBNL1	0.749995686904	Background Genes Interaction
HIST4H4	DPF3	0.749995516526	Background Genes Interaction
APC	AXIN1	0.749995427526	Cancer Gene Interaction
NCOA1	ESR2	0.749995427526	Background Genes Interaction
CLINT1	CLINT1	0.74999533585	Background Genes Interaction
NFATC3	MAPK8	0.749995193078	Background Genes Interaction
GGA2	GGA2	0.749995043649	Background Genes Interaction
PTPN13	PTPN13	0.749994833323	Background Genes Interaction
HIF1AN	TNKS2	0.749994666667	Background Genes Interaction
VRK1	VRK1	0.749994491815	Background Genes Interaction
NBEA	NBEA	0.749994370426	Background Genes Interaction
PLXNA2	RND1	0.74999424498	Background Genes Interaction
IL10RB	IL10RB	0.74999424498	Background Genes Interaction
COG4	COG4	0.749994115293	Background Genes Interaction
REV1	POLK	0.7499940488	Background Genes Interaction
CBLB	UBE2D2	0.749993842415	Background Genes Interaction
APOBEC3F	APOBEC3F	0.749993698803	Background Genes Interaction
VPS4A	CHMP6	0.749993625105	Background Genes Interaction
DCTN1	CLIP1	0.749993625105	Background Genes Interaction
MCL1	MCL1	0.749993550107	Background Genes Interaction
OGT	OGT	0.749993550107	Background Genes Interaction
FEN1	PCNA	0.749993524813	Background Genes Interaction
KAT2B	KAT2B	0.749993396085	Background Genes Interaction
NCOA2	RORC	0.749993316997	Background Genes Interaction
CPA1	CPA1	0.749993071017	Background Genes Interaction
PPIE	PPIE	0.749992899408	Background Genes Interaction
LGALSL	LGALSL	0.749992899408	Background Genes Interaction
ADH4	ADH4	0.749992840787	Background Genes Interaction
MMP8	MMP8	0.749992721344	Background Genes Interaction
FTL	FTL	0.749992721344	Background Genes Interaction
CTLA4	CTLA4	0.749992721344	Background Genes Interaction
IL2RG	IL2	0.749992721344	Background Genes Interaction
DMPK	DMPK	0.749992660499	Background Genes Interaction
TRAF6	CD40	0.749992441421	Background Genes Interaction
CCNE1	CDK2	0.749992377024	Background Genes Interaction
LXN	CPA4	0.749992245738	Background Genes Interaction
IL1RAP	IL1R1	0.749992245738	Background Genes Interaction
RPS27A	STAM2	0.749992145034	Background Genes Interaction
TNFSF18	TNFSF18	0.749992145034	Background Genes Interaction
CYP2R1	CYP2R1	0.749992145034	Background Genes Interaction
TES	ENAH	0.749992093945	Background Genes Interaction
PDCD6	PDCD6	0.749991937651	Background Genes Interaction
CD69	CD69	0.749991937651	Background Genes Interaction
PPARG	NCOA1	0.749991884522	Background Genes Interaction
TSG101	TSG101	0.749991866696	Background Genes Interaction
HSPA8	DNAJB1	0.749991721946	Background Genes Interaction
NRP1	NRP1	0.749991721946	Background Genes Interaction
PPIA	PPIA	0.749991342702	Background Genes Interaction
PRDM1	PRDM1	0.749991263731	Cancer Gene Interaction
ITPK1	ITPK1	0.749990591141	Background Genes Interaction
IL1R1	IL1RN	0.749990410856	Background Genes Interaction
ARG2	ARG2	0.749989936803	Background Genes Interaction
XPO1	XPO1	0.749989787721	Background Genes Interaction
RPSA	RPS21	0.749989531784	Background Genes Interaction
PCGF1	BCOR	0.749989156992	Cancer Gene Interaction
NCOA2	RXRB	0.749989156992	Background Genes Interaction
LIN28B	LIN28B	0.749988990179	Background Genes Interaction
TARBP1	TARBP1	0.749988761707	Background Genes Interaction
RNF146	RNF146	0.749988644794	Background Genes Interaction
NTF3	NTF3	0.749988644794	Background Genes Interaction
UGP2	UGP2	0.749988465975	Background Genes Interaction
PRKAR2A	PRKAR2A	0.749988465975	Background Genes Interaction
EPOR	EPO	0.749988344405	Background Genes Interaction
RHEB	RHEB	0.749988282898	Background Genes Interaction
SMAD2	ZFYVE9	0.749987158145	Cancer Gene Interaction
BACE2	BACE2	0.749986942922	Background Genes Interaction
NFATC2	NFATC2	0.749986495922	Background Genes Interaction
SERPINB5	SERPINB5	0.749985863312	Background Genes Interaction
RPS3A	RPS14	0.749985698213	Background Genes Interaction
MAOA	MAOA	0.749984918257	Background Genes Interaction
TERT	KPNA1	0.749984170128	Background Genes Interaction
NCF2	NCF1	0.749984072713	Background Genes Interaction
SAR1A	SAR1A	0.749984072713	Background Genes Interaction
IMPDH2	IMPDH2	0.749984072713	Background Genes Interaction
AKR1C4	AKR1C4	0.749983468888	Background Genes Interaction
OTUB1	UBE2N	0.749982993197	Background Genes Interaction
ORC6	ORC6	0.749982830063	Background Genes Interaction
HNRNPM	TNPO1	0.74998272	Background Genes Interaction
RB1	E2F2	0.749982608875	Cancer Gene Interaction
ARTN	GFRA3	0.749981800092	Background Genes Interaction
IL2RB	IL2	0.74998125	Background Genes Interaction
CDK6	CDKN2D	0.749978398687	Background Genes Interaction
CYCS	CYCS	0.749978086194	Background Genes Interaction
TRAPPC6B	TRAPPC3	0.749978086194	Background Genes Interaction
CALM1	SELL	0.749978086194	Background Genes Interaction
HERC2	HERC2	0.749977106926	Background Genes Interaction
GLYR1	KDM1B	0.749976417154	Background Genes Interaction
OTUB1	UBE2D2	0.74997587916	Background Genes Interaction
PAIP1	PABPC1	0.749975510204	Background Genes Interaction
PTPN1	INSR	0.749975322543	Background Genes Interaction
INHBA	FST	0.749974940693	Background Genes Interaction
BRPF1	HIST2H3C	0.749974940693	Background Genes Interaction
SNRPA1	SNRPB2	0.749973532007	Background Genes Interaction
OTC	OTC	0.749972451791	Background Genes Interaction
CXCL1	CXCL1	0.749971065931	Background Genes Interaction
UBE2W	UBE2W	0.749971065931	Background Genes Interaction
MAT2B	MAT2B	0.749971065931	Background Genes Interaction
CYLD	CYLD	0.749970083102	Cancer Gene Interaction
ASMTL	ASMTL	0.749970083102	Background Genes Interaction
GTF2H5	GTF2H5	0.749969572802	Background Genes Interaction
RAC1	PKN1	0.749967679998	Background Genes Interaction
MCFD2	LMAN1	0.749966814322	Background Genes Interaction
TJP1	F11R	0.749964975275	Background Genes Interaction
GPX1	GPX1	0.749964975275	Background Genes Interaction
SERPINA5	SERPINA5	0.749960807084	Background Genes Interaction
SORT1	GGA1	0.749960617517	Background Genes Interaction
CYB5B	CYB5B	0.749960040492	Background Genes Interaction
NXF1	TNPO1	0.749959648735	Background Genes Interaction
TP53	RPA1	0.749958847737	Cancer Gene Interaction
DHX9	DHX9	0.749956296253	Background Genes Interaction
HSCB	HSCB	0.749954930593	Background Genes Interaction
RPL23A	RPL9	0.749954461123	Background Genes Interaction
FST	FST	0.74995398428	Background Genes Interaction
RTN4IP1	RTN4IP1	0.749953007846	Background Genes Interaction
SEPT6	SEPT2	0.74995095938	Background Genes Interaction
TJP1	GJC1	0.749950426334	Background Genes Interaction
NPPB	NPR3	0.749950426334	Background Genes Interaction
RASA1	RASA1	0.749948773991	Background Genes Interaction
NTSR1	NTS	0.749948204817	Background Genes Interaction
NCOA2	NR1H2	0.749946439199	Background Genes Interaction
ERAP2	ERAP2	0.749943941068	Background Genes Interaction
IL2RB	IL15	0.749942289935	Background Genes Interaction
PRKCI	PARD6A	0.749939852974	Background Genes Interaction
HTRA3	HTRA3	0.74993021164	Background Genes Interaction
DDB1	DCAF5	0.749929305307	Background Genes Interaction
NCOA2	NR5A1	0.749929305307	Background Genes Interaction
CD3E	EPS8L1	0.749920289085	Background Genes Interaction
INPP5E	INPP5E	0.749916897507	Background Genes Interaction
DDX18	DDX18	0.749915718763	Background Genes Interaction
NCOA2	RARA	0.749913284773	Background Genes Interaction
SKAP2	PTPN22	0.749913284773	Background Genes Interaction
BCR	MLLT4	0.749910743802	Background Genes Interaction
GNAI3	GNAI3	0.749910743802	Background Genes Interaction
SHARPIN	SHARPIN	0.749908089487	Background Genes Interaction
ARID3A	ARID3A	0.749908089487	Background Genes Interaction
ACY1	ACY1	0.749905314985	Background Genes Interaction
FCGR2A	APCS	0.749905314985	Background Genes Interaction
NFYC	NFYA	0.749905314985	Background Genes Interaction
FABP3	FABP3	0.749905314985	Background Genes Interaction
CSNK2B	CSNK2A1	0.749903880384	Background Genes Interaction
CD5	CD5	0.749900911613	Background Genes Interaction
KCNIP1	KCNIP1	0.749899375382	Background Genes Interaction
NMRK1	NMRK1	0.749889360586	Background Genes Interaction
NCOA2	HNF4A	0.749887546855	Background Genes Interaction
RPS2	RPS9	0.749876725838	Background Genes Interaction
BPTF	BPTF	0.749869005803	Background Genes Interaction
VIPR2	VIPR2	0.749869005803	Background Genes Interaction
ANP32A	ANP32A	0.749829549759	Background Genes Interaction
AIF1L	AIF1L	0.749806971889	Background Genes Interaction
TGFBR1	TGFB3	0.749650639201	Background Genes Interaction
HSD17B4	HSD17B4	0.724999349444	Background Genes Interaction
FGFR2	FGFR2	0.722221297324	Cancer Gene Interaction
ITGAV	ITGB3	0.718749882285	Background Genes Interaction
C8B	C8A	0.699999681715	Background Genes Interaction
G3BP1	G3BP1	0.699999122201	Background Genes Interaction
NFRKB	NFRKB	0.699989401808	Background Genes Interaction
PUF60	PUF60	0.699943862776	Background Genes Interaction
CTBP2	CTBP2	0.687498999623	Background Genes Interaction
DAO	DAO	0.687497109143	Background Genes Interaction
CGA	CGB	0.687496496797	Background Genes Interaction
EGFR	EGFR	0.685184655172	Cancer Gene Interaction
SERPINA10	PROZ	0.666666666667	Background Genes Interaction
GAPDHS	GAPDHS	0.666666666667	Background Genes Interaction
NHEJ1	NHEJ1	0.666666426186	Background Genes Interaction
DPP4	DPP4	0.666666357733	Background Genes Interaction
IDE	IDE	0.666666354341	Background Genes Interaction
DPYSL5	DPYSL5	0.666666352623	Background Genes Interaction
TNK2	TNK2	0.666666291479	Background Genes Interaction
ITGA5	ITGB1	0.666666027142	Background Genes Interaction
HFE	B2M	0.666665515497	Cancer Gene Interaction
GIMAP7	GIMAP7	0.666665194766	Background Genes Interaction
TNF	TNF	0.666663547789	Background Genes Interaction
ADH1A	ADH1A	0.666660888329	Background Genes Interaction
USP8	USP8	0.666659623826	Background Genes Interaction
MYLIP	UBE2D1	0.666658793984	Background Genes Interaction
PPFIA2	CASK	0.666658381674	Background Genes Interaction
ITGB4	ITGB4	0.66665822368	Background Genes Interaction
LALBA	LALBA	0.666642179369	Background Genes Interaction
RUNX1T1	NCOR2	0.666605422804	Background Genes Interaction
FGG	FGA	0.64999977052	Background Genes Interaction
GAD1	GAD1	0.649999621427	Background Genes Interaction
EPHA7	EPHA7	0.649999184901	Background Genes Interaction
XRCC6	XRCC5	0.636363607421	Background Genes Interaction
TFRC	HFE	0.625	Background Genes Interaction
ACOT7	ACOT7	0.625	Background Genes Interaction
OAT	OAT	0.624999927544	Background Genes Interaction
CHFR	CHFR	0.624999801179	Background Genes Interaction
POLD2	POLD3	0.624999721851	Background Genes Interaction
LMNB1	LMNB1	0.624999619126	Background Genes Interaction
CANT1	CANT1	0.624999371233	Background Genes Interaction
USP5	USP5	0.624999366157	Background Genes Interaction
MTAP	MTAP	0.624999294169	Background Genes Interaction
HMOX1	HMOX1	0.62499916469	Background Genes Interaction
DHRS4	DHRS4	0.624999116334	Background Genes Interaction
CTNNBIP1	CTNNB1	0.624999030721	Cancer Gene Interaction
TNPO1	FUS	0.624998980572	Background Genes Interaction
SIRT2	SIRT2	0.624998943116	Background Genes Interaction
FN1	FN1	0.624998920778	Background Genes Interaction
KHK	KHK	0.624998770578	Background Genes Interaction
DAPK1	DAPK1	0.624998660204	Background Genes Interaction
MAPRE3	MAPRE1	0.624998449997	Background Genes Interaction
ARHGAP20	RHOA	0.624998389711	Background Genes Interaction
THRB	THRB	0.624998173716	Background Genes Interaction
MVD	MVD	0.624998069564	Background Genes Interaction
POLL	POLL	0.624998014114	Background Genes Interaction
IDH2	IDH2	0.624997766589	Cancer Gene Interaction
GOLGA4	GOLGA4	0.624996666471	Background Genes Interaction
CASP8	CFLAR	0.62499665102	Cancer Gene Interaction
GSTA3	GSTA3	0.624996635462	Background Genes Interaction
RPS13	RPS3A	0.624996263772	Background Genes Interaction
RAB11A	RAB11FIP3	0.624995869707	Background Genes Interaction
NCKAP1	ABI2	0.624995186387	Background Genes Interaction
RRM2B	RRM2B	0.624995021987	Background Genes Interaction
NCBP2	NCBP1	0.624994474899	Background Genes Interaction
GRB7	GRB7	0.624994363733	Background Genes Interaction
MYC	BIN1	0.624993620431	Cancer Gene Interaction
YWHAZ	YWHAZ	0.624993454195	Background Genes Interaction
IFI16	IFI16	0.624990537328	Background Genes Interaction
FN1	PTPN11	0.624990337857	Cancer Gene Interaction
AK1	AK1	0.624988682662	Background Genes Interaction
JUP	JUP	0.624986224074	Background Genes Interaction
ACTN3	ACTB	0.624981998906	Background Genes Interaction
BAG5	HSPA1A	0.624981738495	Background Genes Interaction
PTPN9	PTPN9	0.624978117013	Background Genes Interaction
SLAMF6	SLAMF6	0.624977409729	Background Genes Interaction
UBE2H	UBE2H	0.624951053332	Background Genes Interaction
DDX53	DDX53	0.624938731497	Background Genes Interaction
MARK1	MARK1	0.624857958132	Background Genes Interaction
FABP2	FABP2	0.624845810148	Background Genes Interaction
LDHA	LDHA	0.607142621453	Background Genes Interaction
UPP1	UPP1	0.599999794568	Background Genes Interaction
KIF11	KIF11	0.599999064839	Background Genes Interaction
XIAP	XIAP	0.599998477024	Background Genes Interaction
ITK	ITK	0.599996933437	Background Genes Interaction
CUL5	RBX1	0.59999582292	Background Genes Interaction
RANBP2	RAN	0.599995687456	Background Genes Interaction
SPARC	SPARC	0.583333333333	Background Genes Interaction
ERBB2	ERBB2	0.583333098774	Cancer Gene Interaction
PYGL	PYGL	0.583333046065	Background Genes Interaction
LDHB	LDHB	0.583333014678	Background Genes Interaction
FASN	FASN	0.583332841451	Background Genes Interaction
RAC1	RAC1	0.583332830429	Background Genes Interaction
FGFR1	FGFR1	0.583332320744	Background Genes Interaction
APBB1	APBB1	0.583332118686	Background Genes Interaction
ENO2	ENO2	0.583331939829	Background Genes Interaction
NACC1	NACC1	0.583331167714	Background Genes Interaction
USP2	RPS27A	0.583329257958	Background Genes Interaction
CDK2AP2	CDK2AP2	0.583328507296	Background Genes Interaction
NGF	NGF	0.583327810651	Background Genes Interaction
MMACHC	MMACHC	0.583326599879	Background Genes Interaction
TBP	GTF2A2	0.583324637379	Background Genes Interaction
CREBBP	CREBBP	0.583322710297	Cancer Gene Interaction
TNFSF14	TNFSF14	0.583320313307	Background Genes Interaction
NLGN4X	NLGN4X	0.583303429197	Background Genes Interaction
EIF4EBP1	EIF4E2	0.583298992899	Background Genes Interaction
LILRA2	LILRA2	0.57812488731	Background Genes Interaction
TJP1	TJP1	0.571428500029	Background Genes Interaction
HSD17B10	HSD17B10	0.562499867576	Background Genes Interaction
ACACB	ACACB	0.562499684698	Background Genes Interaction
SERPINI1	SERPINI1	0.56249863099	Background Genes Interaction
ERBB4	NRG1	0.562492669004	Background Genes Interaction
SULT2A1	SULT2A1	0.55	Background Genes Interaction
MDM2	MDM2	0.549999914278	Cancer Gene Interaction
PYCR1	PYCR1	0.549999911505	Background Genes Interaction
ARHGDIA	ARHGDIA	0.549999552802	Background Genes Interaction
CHP2	SLC9A1	0.549991715883	Background Genes Interaction
ARTN	ARTN	0.541666259217	Background Genes Interaction
ACTN2	ACTN2	0.522727046775	Background Genes Interaction
CAT	CAT	0.5	Background Genes Interaction
VTI1B	CLINT1	0.5	Background Genes Interaction
UBE2D2	CNOT4	0.5	Background Genes Interaction
HIST4H4	PRMT5	0.5	Background Genes Interaction
RAB6A	GCC2	0.5	Background Genes Interaction
CUTC	CUTC	0.5	Background Genes Interaction
PDE6D	PDE6D	0.5	Background Genes Interaction
GIPR	GIP	0.5	Background Genes Interaction
CEP170	CEP170	0.5	Background Genes Interaction
L3MBTL3	L3MBTL3	0.5	Background Genes Interaction
MPHOSPH8	MPHOSPH8	0.5	Background Genes Interaction
KIF23	KIF23	0.5	Background Genes Interaction
PDE5A	PDE5A	0.499999950212	Background Genes Interaction
PACSIN2	PACSIN2	0.499999926993	Background Genes Interaction
PRDX4	PRDX4	0.499999817011	Background Genes Interaction
FGF1	FGF1	0.499999810651	Background Genes Interaction
UMPS	UMPS	0.499999782156	Background Genes Interaction
AHCY	AHCY	0.499999772039	Background Genes Interaction
PDXK	PDXK	0.499999709972	Background Genes Interaction
DOCK9	CDC42	0.499999709086	Background Genes Interaction
MLYCD	MLYCD	0.499999671115	Background Genes Interaction
CXCL12	CXCL12	0.499999662411	Background Genes Interaction
NFYC	NFYB	0.499999657928	Background Genes Interaction
GFPT1	GFPT1	0.499999626489	Background Genes Interaction
ADH5	ADH5	0.499999613233	Background Genes Interaction
NMT1	NMT1	0.499999578387	Background Genes Interaction
EEA1	EEA1	0.49999955584	Background Genes Interaction
TREM1	TREM1	0.499999484656	Background Genes Interaction
CALM1	NOS2	0.499999463073	Background Genes Interaction
RPRD1B	RPRD1B	0.499999452534	Background Genes Interaction
RPS6KB1	RPS6KB1	0.499999449466	Background Genes Interaction
ABO	ABO	0.499999415632	Background Genes Interaction
SUB1	SUB1	0.499999349914	Background Genes Interaction
PATL1	PATL1	0.499999325528	Background Genes Interaction
MEF2A	MEF2A	0.499999236036	Background Genes Interaction
BRAF	BRAF	0.499999225863	Cancer Gene Interaction
SNRPE	SNRPG	0.499999204897	Background Genes Interaction
GSTM1	GSTM1	0.499999180275	Background Genes Interaction
PCGF1	BCORL1	0.499999154493	Background Genes Interaction
TXN	TXN	0.499999108736	Background Genes Interaction
RBM8A	MAGOH	0.499999079476	Background Genes Interaction
VPS35	VPS29	0.499999079476	Background Genes Interaction
XYLB	XYLB	0.499999038167	Background Genes Interaction
GRB10	GRB10	0.499999027406	Background Genes Interaction
MITD1	MITD1	0.499999027406	Background Genes Interaction
PDK4	PDK4	0.499999027406	Background Genes Interaction
NIFK	MKI67	0.499998994014	Background Genes Interaction
CALM1	CACNA1S	0.499998994014	Background Genes Interaction
HIF1AN	HIF1A	0.49999897667	Background Genes Interaction
RBX1	CUL1	0.49999897667	Background Genes Interaction
SGTA	SGTA	0.499998896074	Background Genes Interaction
TIMP1	MMP3	0.499998889484	Background Genes Interaction
SEMA4D	SEMA4D	0.499998882834	Background Genes Interaction
RUNX1	CBFB	0.499998848672	Cancer Gene Interaction
UBE2V2	UBE2N	0.499998812918	Background Genes Interaction
IGFBP4	IGF1	0.499998790661	Background Genes Interaction
MTR	MTR	0.49999872	Background Genes Interaction
TOPBP1	TOPBP1	0.499998578128	Background Genes Interaction
SH2D3C	BCAR1	0.499998578128	Background Genes Interaction
FKBP5	FKBP5	0.499998578128	Background Genes Interaction
PRKCI	PRKCI	0.499998518786	Background Genes Interaction
BARD1	BARD1	0.499998518786	Background Genes Interaction
DDB1	DDB1	0.499998518786	Background Genes Interaction
CHD1	CHD1	0.499998498178	Background Genes Interaction
MAD1L1	MAD1L1	0.499998444737	Background Genes Interaction
AGA	AGA	0.499998411291	Background Genes Interaction
PMAIP1	BCL2A1	0.499998364993	Background Genes Interaction
RPS27A	POLI	0.49999834108	Background Genes Interaction
RAB11A	RAB11A	0.49999826611	Background Genes Interaction
HSD17B1	HSD17B1	0.499998176692	Background Genes Interaction
CALM1	PPP3CA	0.49999817204	Background Genes Interaction
VCL	VCL	0.499998157979	Background Genes Interaction
PCNA	PCNA	0.49999810008	Background Genes Interaction
HIBADH	HIBADH	0.499998070102	Background Genes Interaction
RAB6A	RAB6A	0.499998007976	Background Genes Interaction
IFNW1	IFNAR2	0.499997991976	Background Genes Interaction
DHFR	DHFR	0.499997942802	Background Genes Interaction
FBXL5	FBXL5	0.499997942802	Background Genes Interaction
PTH1R	PTH1R	0.499997909008	Background Genes Interaction
CXCR1	CXCL8	0.499997802478	Background Genes Interaction
DUSP16	DUSP16	0.499997802478	Background Genes Interaction
ASH2L	ASH2L	0.49999772687	Background Genes Interaction
NME4	NME4	0.499997687594	Background Genes Interaction
POLG2	POLG2	0.499997687594	Background Genes Interaction
LONP1	LONP1	0.499997687594	Background Genes Interaction
TIMM10	TIMM9	0.499997605926	Background Genes Interaction
BRCA1	BRCA1	0.499997519854	Cancer Gene Interaction
SUMO2	TDG	0.499997381774	Background Genes Interaction
CASKIN1	CASKIN1	0.499997333177	Background Genes Interaction
AR	NCOA2	0.499997308369	Cancer Gene Interaction
SNF8	VPS36	0.499997300023	Background Genes Interaction
IL10RA	IL10	0.499997231834	Background Genes Interaction
PSMD4	RAD23A	0.499997151987	Background Genes Interaction
GNG2	GNB1	0.499997078076	Background Genes Interaction
PTP4A1	PTP4A1	0.499997068635	Background Genes Interaction
CCNA2	CDC6	0.499997040036	Background Genes Interaction
COPS5	COPS5	0.499997011017	Background Genes Interaction
NFKB2	NFKB2	0.499996890567	Background Genes Interaction
KPNA1	KPNA1	0.499996890567	Background Genes Interaction
MGLL	MGLL	0.499996890567	Background Genes Interaction
FKBP1A	FKBP1A	0.499996848795	Background Genes Interaction
SUPT5H	SUPT4H1	0.499996843514	Background Genes Interaction
PABPC3	PABPC3	0.499996827592	Background Genes Interaction
F3	F7	0.499996827592	Background Genes Interaction
DOCK2	RAC1	0.499996795385	Background Genes Interaction
TFAM	TFAM	0.49999662675	Background Genes Interaction
SH3BP2	TNKS2	0.49999662675	Background Genes Interaction
PGLYRP4	PGLYRP4	0.49999662675	Background Genes Interaction
PPME1	PPP2CA	0.499996500658	Background Genes Interaction
IL34	IL34	0.499996482069	Background Genes Interaction
ZADH2	ZADH2	0.499996482069	Background Genes Interaction
RABIF	RABIF	0.499996482069	Background Genes Interaction
TRIM63	TRIM63	0.499996406213	Background Genes Interaction
CHMP6	VPS25	0.499996367361	Background Genes Interaction
SUMO2	ATF7IP	0.499996287744	Background Genes Interaction
FCER2	FCER2	0.49999621938	Background Genes Interaction
MYLIP	MYLIP	0.49999616332	Background Genes Interaction
SNX3	SNX3	0.499996076862	Background Genes Interaction
TAB1	OGT	0.499996032533	Background Genes Interaction
RAP1GAP	RAP1B	0.499995941591	Background Genes Interaction
TLR10	TLR10	0.499995894943	Background Genes Interaction
ACSM2A	ACSM2A	0.499995799202	Background Genes Interaction
DEFA5	DEFA5	0.499995799202	Background Genes Interaction
TIAM1	SDC1	0.49999575007	Background Genes Interaction
HRSP12	HRSP12	0.49999575007	Background Genes Interaction
CXCR4	CXCR4	0.49999575007	Background Genes Interaction
NCOA1	PPARA	0.49999572518	Background Genes Interaction
GGA1	SORL1	0.499995700071	Background Genes Interaction
ERI1	ERI1	0.499995700071	Background Genes Interaction
FLT3	FLT3LG	0.499995649185	Cancer Gene Interaction
CD80	CTLA4	0.499995649185	Background Genes Interaction
CCL2	CCL2	0.499995649185	Background Genes Interaction
GGA3	GGA3	0.49999559739	Background Genes Interaction
STRADA	CAB39	0.499995490986	Background Genes Interaction
PLCE1	HRAS	0.499995490986	Cancer Gene Interaction
DRAP1	DR1	0.49999545466	Background Genes Interaction
SNCA	CALM1	0.499995436332	Background Genes Interaction
DCTN1	MAPRE1	0.499995408632	Background Genes Interaction
CYP2C19	CYP2C19	0.499995266272	Background Genes Interaction
CACYBP	SIAH1	0.499995147563	Background Genes Interaction
DCTN1	MAPRE3	0.499995147563	Background Genes Interaction
RAC1	PLCB2	0.499995086526	Background Genes Interaction
AP1G1	AP1G1	0.499995024331	Background Genes Interaction
OXSR1	OXSR1	0.499994896345	Background Genes Interaction
TNFRSF4	TNFRSF4	0.499994896345	Background Genes Interaction
ARHGEF1	ARHGEF1	0.49999471787	Background Genes Interaction
MAP2K6	MAPK14	0.499994694904	Background Genes Interaction
AIMP1	AIMP1	0.499994625101	Background Genes Interaction
IL6ST	IL6	0.499994407221	Background Genes Interaction
MADCAM1	MADCAM1	0.499994382198	Background Genes Interaction
INADL	INADL	0.499994331644	Background Genes Interaction
UPF1	UPF1	0.499994331644	Background Genes Interaction
TXNL4B	TXNL4B	0.499994331644	Background Genes Interaction
UBE3A	UBE3A	0.499994254525	Background Genes Interaction
FCGRT	B2M	0.49999417582	Cancer Gene Interaction
SET	SET	0.499994068341	Background Genes Interaction
RPSA	RPS2	0.499994013482	Background Genes Interaction
PARK7	PARK7	0.499993957858	Background Genes Interaction
PPARA	PPARGC1B	0.499993929755	Background Genes Interaction
HIST4H4	BPTF	0.499993929755	Background Genes Interaction
ICAM1	ITGAL	0.49999384426	Background Genes Interaction
KDM1A	HIST3H3	0.49999371259	Background Genes Interaction
BROX	CHMP5	0.49999366776	Background Genes Interaction
DCLRE1C	LIG4	0.49999366776	Background Genes Interaction
IGF1	IGF1	0.499993483559	Background Genes Interaction
GHRHR	GHRHR	0.499993291202	Background Genes Interaction
VCP	FAF1	0.499993241782	Background Genes Interaction
PIP4K2A	PIP4K2A	0.499993225187	Background Genes Interaction
HPGDS	HPGDS	0.499993090201	Background Genes Interaction
WRNIP1	WRNIP1	0.499993090201	Background Genes Interaction
GRIK1	GRIK1	0.499992880028	Background Genes Interaction
CKS1B	CKS1B	0.499992880028	Background Genes Interaction
MAPK8	MAPK8	0.499992880028	Background Genes Interaction
FLNB	FLNB	0.499992880028	Background Genes Interaction
HIST4H4	TP53BP1	0.499992660119	Background Genes Interaction
TRPV4	TRPV4	0.499992660119	Background Genes Interaction
RPS27A	RPS27A	0.499992507804	Background Genes Interaction
RAB8A	OCRL	0.499992249984	Background Genes Interaction
RBM17	SF3B1	0.499992063618	Cancer Gene Interaction
FABP1	FABP1	0.499991935614	Background Genes Interaction
FANCL	FANCL	0.499991935614	Background Genes Interaction
TEK	TEK	0.499991935614	Background Genes Interaction
ZFYVE9	SMAD3	0.499991892257	Background Genes Interaction
LGR4	RSPO1	0.499991670137	Background Genes Interaction
PMP2	PMP2	0.499991670137	Background Genes Interaction
RAB4A	RAB4A	0.499991670137	Background Genes Interaction
BAD	BCL2L1	0.499991462332	Background Genes Interaction
CENPB	CENPB	0.499991295281	Background Genes Interaction
RPS4X	RPS24	0.499991098293	Background Genes Interaction
CLIP1	SLAIN2	0.499990946129	Background Genes Interaction
SNRPD2	GEMIN2	0.499990790031	Background Genes Interaction
MAML1	RBPJ	0.499990683712	Background Genes Interaction
ECI1	ECI1	0.499990629861	Background Genes Interaction
ACAP1	ACAP1	0.499990465475	Background Genes Interaction
RABGEF1	RAB21	0.499990465475	Background Genes Interaction
BCL6	NCOR2	0.499990296726	Background Genes Interaction
MBTD1	MBTD1	0.49999023948	Background Genes Interaction
VAPB	VAPB	0.499990123457	Background Genes Interaction
SULT1C3	SULT1C3	0.499990123457	Background Genes Interaction
GORASP2	GORASP2	0.499990123457	Background Genes Interaction
TIAM1	TIAM1	0.499989885117	Background Genes Interaction
TPT1	TPT1	0.499989762699	Background Genes Interaction
HLA-E	KLRC1	0.499989381809	Background Genes Interaction
SULT1A1	SULT1A1	0.499989381809	Background Genes Interaction
TOB1	TOB1	0.499989381809	Background Genes Interaction
HMGCS2	HMGCS2	0.499988979259	Background Genes Interaction
TRIM37	TRIM37	0.499988979259	Background Genes Interaction
ASB9	TCEB1	0.499988875044	Background Genes Interaction
DRD3	DRD3	0.499988698039	Background Genes Interaction
TNNT2	TNNC1	0.499988553376	Background Genes Interaction
PLCG1	PLCG1	0.499988553376	Background Genes Interaction
MOCS2	MOCS2	0.49998810232	Background Genes Interaction
AHCYL2	AHCYL2	0.49998810232	Background Genes Interaction
APOBEC3G	APOBEC3G	0.499987624069	Background Genes Interaction
BRIP1	BRCA1	0.499987624069	Cancer Gene Interaction
B4GALT7	B4GALT7	0.499987624069	Background Genes Interaction
NFATC2	FOS	0.499987374056	Background Genes Interaction
ATG5	ATG16L1	0.499987289033	Background Genes Interaction
STAR	STAR	0.499987116391	Background Genes Interaction
LIF	LIF	0.499986389414	Background Genes Interaction
PPIA	PPP3CA	0.499986002632	Background Genes Interaction
APOM	APOM	0.499986002632	Background Genes Interaction
TNPO1	TNPO1	0.499985390796	Background Genes Interaction
CD8A	CD8A	0.499985390796	Background Genes Interaction
PRC1	PRC1	0.499985177914	Background Genes Interaction
EXOSC6	EXOSC8	0.499985069724	Background Genes Interaction
CSF2RB	CSF2	0.499985069724	Background Genes Interaction
AKR1B1	AKR1B1	0.499983797155	Background Genes Interaction
RMI2	FANCM	0.499982900722	Background Genes Interaction
CD2AP	RIN3	0.499982900722	Background Genes Interaction
TINF2	TERF1	0.49998276661	Background Genes Interaction
DIABLO	XIAP	0.49998249361	Background Genes Interaction
IL1RAPL1	IL1RAPL1	0.499982214071	Background Genes Interaction
RANBP3	RANBP3	0.499982214071	Background Genes Interaction
PDE8A	PDE8A	0.499981927783	Background Genes Interaction
AKR7A2	AKR7A2	0.499981634527	Background Genes Interaction
JMJD6	JMJD6	0.499981634527	Background Genes Interaction
E2F4	TFDP2	0.499981409875	Background Genes Interaction
TEK	ANGPT2	0.499980710621	Background Genes Interaction
CFD	CFD	0.499980710621	Background Genes Interaction
NPM2	NPM2	0.499980710621	Background Genes Interaction
ABL2	ABL2	0.499980710621	Background Genes Interaction
CACYBP	CACYBP	0.499980710621	Background Genes Interaction
TIMP1	MMP1	0.49997988638	Background Genes Interaction
PHF1	HIST1H3A	0.499979715201	Background Genes Interaction
CAMK2D	CAMK2D	0.499979366222	Background Genes Interaction
INPPL1	EPHA2	0.499978917187	Background Genes Interaction
PABPN1	PABPN1	0.499978263495	Background Genes Interaction
TNS2	DLC1	0.499978071137	Background Genes Interaction
SDC4	SDC4	0.499977876215	Background Genes Interaction
TNFRSF4	TRAF2	0.499977777778	Background Genes Interaction
PSMD4	RAD23B	0.499977678682	Background Genes Interaction
HIF1A	VHL	0.499976650183	Cancer Gene Interaction
MAPK8	MAPK8IP1	0.499976650183	Background Genes Interaction
PIP	AZGP1	0.499976435966	Background Genes Interaction
HBG2	HBA1	0.499976435966	Background Genes Interaction
U2AF2	U2AF2	0.499976218787	Background Genes Interaction
ITGAL	ICAM5	0.499976218787	Background Genes Interaction
DYNLL1	DYNLL1	0.499976218787	Background Genes Interaction
BANF1	BANF1	0.49997485036	Background Genes Interaction
WWC1	WWC1	0.49997485036	Background Genes Interaction
USP21	USP21	0.499974367884	Background Genes Interaction
S100B	CAPZA1	0.499973745012	Background Genes Interaction
GLRX5	GLRX5	0.499971733846	Background Genes Interaction
LGALS3	LGALS3	0.499971158468	Background Genes Interaction
KLHL2	KLHL2	0.499969953729	Background Genes Interaction
HIST4H4	SETD8	0.499969322853	Background Genes Interaction
WAPAL	WAPAL	0.499969322853	Background Genes Interaction
PF4V1	PF4V1	0.499965849327	Background Genes Interaction
HNRNPK	HNRNPK	0.499965849327	Background Genes Interaction
TPRKB	TPRKB	0.499964292799	Background Genes Interaction
BCL2L1	BAK1	0.499963887039	Background Genes Interaction
DLD	DBT	0.499962841855	Background Genes Interaction
RAB5A	RAB5A	0.499962627378	Background Genes Interaction
BIRC5	BIRC5	0.499961750631	Background Genes Interaction
MET	CBL	0.499960842666	Cancer Gene Interaction
XPA	ERCC1	0.499960140306	Background Genes Interaction
BROX	CHMP4B	0.499958426105	Background Genes Interaction
RHPN2	RHPN2	0.499957916	Background Genes Interaction
TPMT	TPMT	0.499957916	Background Genes Interaction
SMG5	SMG5	0.499956328064	Background Genes Interaction
CYP11B2	CYP11B2	0.499956328064	Background Genes Interaction
MPG	MPG	0.499955778736	Background Genes Interaction
SEC14L2	SEC14L2	0.499954648526	Background Genes Interaction
PLXNB1	PLXNB1	0.499954648526	Background Genes Interaction
CHD1	HIST1H3A	0.499951941561	Background Genes Interaction
BTRC	CTNNB1	0.499951625907	Cancer Gene Interaction
NCR3LG1	NCR3	0.499949664993	Background Genes Interaction
EMILIN1	EMILIN1	0.499949664993	Background Genes Interaction
HCRT	HLA-DQB1	0.499948290721	Background Genes Interaction
BROX	BROX	0.499948290721	Background Genes Interaction
CDNF	CDNF	0.49994685939	Background Genes Interaction
SEPT7	SEPT6	0.499941352031	Background Genes Interaction
PDCD6IP	CHMP4C	0.499941352031	Background Genes Interaction
TP53BP1	TP53BP1	0.499940495868	Background Genes Interaction
RASL12	RASL12	0.499939620819	Background Genes Interaction
CDA	CDA	0.499936876657	Background Genes Interaction
ANAPC7	ANAPC7	0.499936876657	Background Genes Interaction
CBLB	EGFR	0.499934941954	Cancer Gene Interaction
RABEP1	GGA1	0.499934941954	Background Genes Interaction
PEA15	MAPK1	0.499934941954	Background Genes Interaction
CBLC	EGFR	0.499933941075	Cancer Gene Interaction
SLC9A3R1	MSN	0.499932916921	Background Genes Interaction
PDCD6IP	CHMP4A	0.499931868764	Background Genes Interaction
TSG101	HGS	0.499930795848	Background Genes Interaction
CYTH1	CYTH1	0.499930795848	Background Genes Interaction
PRKAR2A	RUNX1T1	0.499928572562	Background Genes Interaction
ITSN1	ITSN1	0.499928572562	Background Genes Interaction
PDLIM4	PDLIM4	0.499921219867	Background Genes Interaction
TRNT1	TRNT1	0.499918515165	Background Genes Interaction
STARD5	STARD5	0.499915668747	Background Genes Interaction
PGK1	PGK1	0.499912670535	Background Genes Interaction
NAA50	NAA50	0.499909509542	Background Genes Interaction
ELK1	ELK1	0.499909509542	Background Genes Interaction
DEFA4	DEFA4	0.499902650081	Background Genes Interaction
SYNJ2BP	SYNJ2BP	0.499902650081	Background Genes Interaction
PITPNA	PITPNA	0.499902650081	Background Genes Interaction
DOK5	DOK5	0.499900813331	Background Genes Interaction
MICB	MICB	0.499894980046	Background Genes Interaction
CYTH2	CYTH2	0.499894980046	Background Genes Interaction
KDM8	KDM8	0.499886366506	Background Genes Interaction
UBR1	UBR1	0.499881656805	Background Genes Interaction
PTPRF	PTPRF	0.499865627519	Background Genes Interaction
MAP3K10	MAP3K10	0.499859554945	Background Genes Interaction
GYPC	MPP1	0.499859554945	Background Genes Interaction
PIGR	PIGR	0.499853061224	Background Genes Interaction
GPCPD1	GPCPD1	0.499822000712	Background Genes Interaction
GABARAP	GABARAP	0.499802640235	Background Genes Interaction
SMYD2	SMYD2	0.499779940339	Background Genes Interaction
PGR	PGR	0.468749598866	Background Genes Interaction
ATL1	ATL1	0.458333251111	Background Genes Interaction
DHPS	DHPS	0.458333124369	Background Genes Interaction
CRYL1	CRYL1	0.458332794561	Background Genes Interaction
KCNK10	KCNK10	0.455882105374	Background Genes Interaction
CBS	CBS	0.454544570369	Background Genes Interaction
CTSS	CTSS	0.454543633937	Background Genes Interaction
GTF2F1	GTF2F2	0.45	Background Genes Interaction
ACVR1	ACVR1	0.449999491802	Background Genes Interaction
BMP2	BMPR1A	0.449999460153	Background Genes Interaction
FLNA	FLNA	0.449999239043	Background Genes Interaction
HDGF	HDGF	0.44999802223	Background Genes Interaction
PPP2R1A	PPP2CA	0.44999451131	Cancer Gene Interaction
FGFR1	FGF2	0.449993151391	Background Genes Interaction
BACE1	BACE1	0.444444415654	Background Genes Interaction
VWF	VWF	0.444444090768	Background Genes Interaction
RMI2	RMI1	0.4375	Background Genes Interaction
PAPSS1	PAPSS1	0.437499921515	Background Genes Interaction
GBP1	GBP1	0.437499831008	Background Genes Interaction
LCN2	LCN2	0.437499590006	Background Genes Interaction
CTNNA1	CTNNA1	0.437499436328	Background Genes Interaction
KDM1B	KDM1B	0.437499384366	Background Genes Interaction
GALNT2	GALNT2	0.437499363397	Background Genes Interaction
PKIA	PRKACA	0.437499286401	Background Genes Interaction
TFRC	TF	0.437499119763	Background Genes Interaction
FH	FH	0.437498490353	Background Genes Interaction
SAE1	UBA2	0.437498467666	Background Genes Interaction
KDM1A	SNAI1	0.437497905185	Background Genes Interaction
SPTAN1	SPTAN1	0.437497088873	Background Genes Interaction
S100A3	S100A3	0.437496086019	Background Genes Interaction
MERTK	MERTK	0.437495823792	Background Genes Interaction
KDM1A	INSM1	0.437489690357	Background Genes Interaction
PAK7	PAK7	0.428547200439	Background Genes Interaction
AOC1	AOC1	0.41999998342	Background Genes Interaction
MAPK14	MAPK14	0.416666580343	Background Genes Interaction
HEBP2	HEBP2	0.416666426442	Background Genes Interaction
WDR5	WDR5	0.416666260626	Background Genes Interaction
VEGFA	VEGFA	0.416666144167	Background Genes Interaction
HARS	HARS	0.416665983563	Background Genes Interaction
PLA2G2A	PLA2G2A	0.416665962077	Background Genes Interaction
CCNB1	CDK2	0.416665950952	Background Genes Interaction
HDAC4	HDAC4	0.416665899563	Background Genes Interaction
CETN2	XPC	0.416665899563	Background Genes Interaction
PPP2CA	PPP2R5C	0.416665837778	Background Genes Interaction
BCL2L2	BID	0.416665440776	Background Genes Interaction
PDGFB	PDGFB	0.416665432322	Background Genes Interaction
PTPRN	PTPRN	0.416665406427	Background Genes Interaction
RNASE3	RNASE3	0.416665006647	Background Genes Interaction
VPS16	VPS33A	0.416664722978	Background Genes Interaction
CYP3A4	CYP3A4	0.416664636216	Background Genes Interaction
NR5A2	CTNNB1	0.41666420003	Cancer Gene Interaction
PDHX	DLD	0.416663855625	Background Genes Interaction
SKP1	SKP2	0.416662848244	Cancer Gene Interaction
DPP7	DPP7	0.416662656353	Background Genes Interaction
THEM4	THEM4	0.416662340215	Background Genes Interaction
SULT1B1	SULT1B1	0.416662006018	Background Genes Interaction
INCENP	BIRC5	0.416660407027	Background Genes Interaction
C8G	C8A	0.416659687183	Background Genes Interaction
CTSB	CSTA	0.416658287921	Background Genes Interaction
NR4A2	NR4A2	0.416656942597	Background Genes Interaction
PVRL1	PVRL1	0.416656621692	Background Genes Interaction
RASGRP1	RASGRP1	0.416655930325	Background Genes Interaction
PTGDS	PTGDS	0.416650592184	Background Genes Interaction
RBCK1	RNF31	0.416643111538	Background Genes Interaction
CLCNKA	CLCNKA	0.416641628107	Background Genes Interaction
AXIN1	GSK3B	0.416639421878	Cancer Gene Interaction
PPP2R4	PPP2R4	0.416638207773	Background Genes Interaction
AR	NR0B2	0.416629583482	Cancer Gene Interaction
FGG	FGB	0.409090256359	Background Genes Interaction
IDH1	IDH1	0.406249257458	Cancer Gene Interaction
MAOB	MAOB	0.4	Background Genes Interaction
DDC	DDC	0.399999916523	Background Genes Interaction
EBF3	EBF3	0.39999987668	Background Genes Interaction
GLYR1	GLYR1	0.399999804118	Background Genes Interaction
SEPHS1	SEPHS1	0.399999221925	Background Genes Interaction
NGF	NTRK1	0.399998633324	Background Genes Interaction
ERCC4	ERCC4	0.399996586801	Background Genes Interaction
GSTP1	GSTP1	0.399993750879	Background Genes Interaction
SLIT2	ROBO1	0.399990099255	Background Genes Interaction
NAMPT	NAMPT	0.392857142857	Background Genes Interaction
PKM	PKM	0.392857112828	Background Genes Interaction
SERPINE1	SERPINE1	0.392857001145	Background Genes Interaction
BCAT1	BCAT1	0.392856979968	Background Genes Interaction
MYH7	MYH7	0.390624944501	Background Genes Interaction
EPOR	EPOR	0.375	Background Genes Interaction
GINS3	GINS2	0.375	Background Genes Interaction
HMGCR	HMGCR	0.374999957687	Background Genes Interaction
HEXIM1	HEXIM1	0.374999835315	Background Genes Interaction
CECR1	CECR1	0.374999785105	Background Genes Interaction
SRP54	SRP54	0.374999783798	Background Genes Interaction
TMEM173	TMEM173	0.374999759616	Background Genes Interaction
WARS	WARS	0.374999748464	Background Genes Interaction
SNUPN	KPNB1	0.374999726525	Background Genes Interaction
ACTA1	GSN	0.374999695092	Background Genes Interaction
CHIA	CHIA	0.374999679092	Background Genes Interaction
TREX2	TREX2	0.374999583611	Background Genes Interaction
ING4	ING4	0.374999554043	Background Genes Interaction
ITGA4	ITGB7	0.374999538064	Background Genes Interaction
TAF11	TAF13	0.374999514652	Background Genes Interaction
STRA13	FANCM	0.374999501123	Background Genes Interaction
CBL	CBL	0.374999479745	Cancer Gene Interaction
SMG7	SMG7	0.374999474808	Background Genes Interaction
ACOT4	ACOT4	0.374999443654	Background Genes Interaction
CALM1	MYLK	0.374999338635	Background Genes Interaction
UCHL5	UCHL5	0.374999317041	Background Genes Interaction
ARHGEF4	APC	0.374999266468	Cancer Gene Interaction
CALM1	GRIN1	0.374999241212	Background Genes Interaction
SH3GL2	SH3GL2	0.374999205456	Background Genes Interaction
DPYSL2	DPYSL2	0.374999172056	Background Genes Interaction
NAGA	NAGA	0.374999162125	Background Genes Interaction
RPS6KA1	RPS6KA1	0.374999141721	Background Genes Interaction
DAXX	H3F3A	0.374999125925	Cancer Gene Interaction
PAK4	PAK4	0.374998919062	Background Genes Interaction
PRTFDC1	PRTFDC1	0.37499888909	Background Genes Interaction
APOA2	APOA2	0.37499873748	Background Genes Interaction
NR1H4	NCOA1	0.374998505982	Background Genes Interaction
HDAC7	HDAC7	0.374998505982	Background Genes Interaction
PARVA	PXN	0.374998481837	Background Genes Interaction
CDK5R1	CDK5	0.374998351858	Background Genes Interaction
STRA13	APITD1-CORT	0.374998054182	Background Genes Interaction
GRM5	GRM5	0.374997999883	Background Genes Interaction
UXS1	UXS1	0.374997822616	Background Genes Interaction
CLPP	CLPP	0.374997667925	Background Genes Interaction
NFYA	NFYB	0.374997521824	Background Genes Interaction
RBBP7	HIST4H4	0.374997496144	Background Genes Interaction
S100A1	S100A1	0.374997205666	Background Genes Interaction
S100A6	S100A6	0.374996990587	Background Genes Interaction
USP15	USP15	0.374996849401	Background Genes Interaction
TNFRSF17	TNFSF13B	0.374996577249	Background Genes Interaction
CD4	CD4	0.374996449704	Background Genes Interaction
SHC1	NTRK1	0.374996449704	Background Genes Interaction
PDGFA	PDGFA	0.374995860973	Background Genes Interaction
FOXO3	FOXO3	0.374995631865	Background Genes Interaction
WASF1	BRK1	0.374995426092	Background Genes Interaction
NGB	NGB	0.374995383195	Background Genes Interaction
SSH2	SSH2	0.374995112669	Background Genes Interaction
CALM1	CAMK2D	0.374994843242	Background Genes Interaction
MMAA	MMAA	0.374994322397	Background Genes Interaction
FGF13	FGF13	0.374994141449	Background Genes Interaction
SH2D1A	SH2D1A	0.374993752603	Background Genes Interaction
PPARG	RXRA	0.374993209597	Background Genes Interaction
SLC9A1	CHP1	0.374992931656	Background Genes Interaction
CDCA8	CDCA8	0.374991415032	Background Genes Interaction
MASP1	MASP1	0.374990959523	Background Genes Interaction
NFKBIA	RELA	0.374990718052	Background Genes Interaction
NR1D1	NCOR1	0.374989862703	Cancer Gene Interaction
ID2	ID2	0.374989501974	Background Genes Interaction
PDCD4	PDCD4	0.374988553463	Background Genes Interaction
EIF4E	EIF4E	0.374987661272	Background Genes Interaction
VCAM1	VCAM1	0.374985041551	Background Genes Interaction
NUDC	NUDC	0.374984786401	Background Genes Interaction
RGS10	GNAI3	0.374982326975	Background Genes Interaction
NEDD4L	SMAD3	0.374981998944	Background Genes Interaction
TRAF3	LTBR	0.374980213286	Background Genes Interaction
PKIA	XPO1	0.374980213286	Background Genes Interaction
HIF1A	ARNT	0.374979824367	Background Genes Interaction
NR1I2	NCOA1	0.374971312973	Background Genes Interaction
YWHAE	MLF1	0.374967246048	Background Genes Interaction
TRAF3	CD40	0.374959025847	Background Genes Interaction
POU2F1	POU2AF1	0.374957859381	Background Genes Interaction
NHP2L1	NHP2L1	0.374878984546	Background Genes Interaction
GIMAP1	GIMAP1	0.374878984546	Background Genes Interaction
PGD	PGD	0.365384296442	Background Genes Interaction
ITGA2B	ITGB3	0.365383949937	Background Genes Interaction
UPP2	UPP2	0.361110612477	Background Genes Interaction
CRYAB	CRYAB	0.357142590349	Background Genes Interaction
AADAT	AADAT	0.357142498807	Background Genes Interaction
ERBB4	ERBB4	0.355261006177	Background Genes Interaction
HIST4H4	HIST1H3A	0.354166452846	Background Genes Interaction
NQO1	NQO1	0.349999896733	Background Genes Interaction
CAND1	CUL1	0.349999888156	Background Genes Interaction
WASF1	CYFIP1	0.349999482006	Background Genes Interaction
PRLR	PRL	0.349999303733	Background Genes Interaction
ALOX5	ALOX5	0.34999909242	Background Genes Interaction
MUS81	EME1	0.349998612976	Background Genes Interaction
TARS	TARS	0.349998263898	Background Genes Interaction
RB1	E2F1	0.349993698097	Cancer Gene Interaction
NCF4	NCF4	0.349991336848	Background Genes Interaction
APCS	APCS	0.340908692476	Background Genes Interaction
RAE1	NUP98	0.333333333333	Background Genes Interaction
YARS2	YARS2	0.333333333333	Background Genes Interaction
KLHL11	CUL3	0.333333333333	Background Genes Interaction
CCBL1	CCBL1	0.333333237087	Background Genes Interaction
UAP1	UAP1	0.333333179704	Background Genes Interaction
ACBD7	ACBD7	0.333333170098	Background Genes Interaction
PARP15	PARP15	0.333333161552	Background Genes Interaction
MTA1	HDAC1	0.333333157537	Background Genes Interaction
FGG	FGG	0.333333114077	Background Genes Interaction
SH2B2	SH2B2	0.333333011051	Background Genes Interaction
DDX6	EDC3	0.333332981244	Background Genes Interaction
CTSK	CTSK	0.333332975382	Background Genes Interaction
PGF	PGF	0.333332824024	Background Genes Interaction
USH1C	CDH23	0.333332792405	Background Genes Interaction
SKP1	FBXO4	0.333332763752	Background Genes Interaction
MR1	B2M	0.333332745453	Cancer Gene Interaction
TNFSF15	TNFSF15	0.333332670222	Background Genes Interaction
VSIG4	C3	0.333332570419	Background Genes Interaction
EDA	EDA	0.333332490819	Background Genes Interaction
EIF2AK2	EIF2AK2	0.333332385418	Background Genes Interaction
TRAPPC3	TRAPPC6A	0.333332332119	Background Genes Interaction
ADAMTS4	ADAMTS4	0.33333191625	Background Genes Interaction
SKP1	FBXW7	0.333331849715	Cancer Gene Interaction
SRP9	SRP14	0.333331657584	Background Genes Interaction
ARNT	EPAS1	0.333331555451	Background Genes Interaction
COL4A2	COL4A1	0.333331416402	Background Genes Interaction
CRTAM	CADM1	0.33333137909	Background Genes Interaction
SIX1	EYA2	0.333331340678	Background Genes Interaction
GEMIN6	GEMIN7	0.333331260378	Background Genes Interaction
PSPH	PSPH	0.333331218395	Background Genes Interaction
DDR1	DDR1	0.333331175124	Background Genes Interaction
TAF10	SETD7	0.333331130511	Background Genes Interaction
PRDX5	PRDX5	0.333331130511	Background Genes Interaction
KDR	VEGFC	0.3333310845	Background Genes Interaction
NCOA1	NR1H3	0.333331060952	Background Genes Interaction
TRAF6	UBE2N	0.333330858496	Background Genes Interaction
ACAD11	ACAD11	0.33333081292	Background Genes Interaction
PLAUR	VTN	0.333330717908	Background Genes Interaction
S100A4	S100A4	0.333330575598	Background Genes Interaction
PPP1CA	PPP1CA	0.33333043279	Background Genes Interaction
PAPSS2	PAPSS2	0.333329811913	Background Genes Interaction
PPP1CA	PPP1R8	0.333329414966	Background Genes Interaction
DPP6	DPP6	0.333329030562	Background Genes Interaction
CHKA	CHKA	0.333328946913	Background Genes Interaction
SKP1	FBXL3	0.333328464982	Background Genes Interaction
RMI1	FANCM	0.333327957076	Background Genes Interaction
TNFSF14	TNFRSF6B	0.333327780092	Background Genes Interaction
ZHX2	ZHX2	0.333327263027	Background Genes Interaction
NR2C2	NR2C2	0.333326254539	Background Genes Interaction
GGA3	M6PR	0.333324916037	Background Genes Interaction
PHF2	PHF2	0.333324506922	Background Genes Interaction
CD40LG	CD40LG	0.333322022182	Background Genes Interaction
SPTB	SPTB	0.333321662407	Background Genes Interaction
HHIP	DHH	0.333320990143	Background Genes Interaction
TBX5	TBX5	0.333320684125	Background Genes Interaction
IL4R	IL2RG	0.3333203125	Background Genes Interaction
SCML2	SCML2	0.333319093796	Background Genes Interaction
GIPC2	GIPC2	0.333312	Background Genes Interaction
IGF2R	IGF2	0.333309258026	Background Genes Interaction
PTBP1	PTBP1	0.333296911864	Background Genes Interaction
REM1	REM1	0.33328252807	Background Genes Interaction
TLR8	TLR8	0.321428496631	Background Genes Interaction
GNPNAT1	GNPNAT1	0.321428468249	Background Genes Interaction
DMD	DMD	0.321428459286	Background Genes Interaction
VAT1L	VAT1L	0.321427966604	Background Genes Interaction
CASP7	CASP7	0.32142743431	Background Genes Interaction
AOC3	AOC3	0.318181719795	Background Genes Interaction
CYP2A13	CYP2A13	0.318181533391	Background Genes Interaction
MMP3	MMP3	0.318180858045	Background Genes Interaction
GLO1	GLO1	0.312499951601	Background Genes Interaction
SOD2	SOD2	0.312499742204	Background Genes Interaction
WASF1	ABI2	0.312499708278	Background Genes Interaction
EGFR	EGF	0.312499644065	Cancer Gene Interaction
CA12	CA12	0.31249950306	Background Genes Interaction
CCNT1	CDK9	0.31249940547	Background Genes Interaction
PEX5	SCP2	0.312499129044	Background Genes Interaction
EGFR	ERRFI1	0.312499123198	Cancer Gene Interaction
DUSP10	DUSP10	0.312498848737	Background Genes Interaction
GIMAP2	GIMAP2	0.312498579294	Background Genes Interaction
S100P	S100P	0.312498236864	Background Genes Interaction
S100B	S100B	0.312498236864	Background Genes Interaction
TPSAB1	TPSAB1	0.312494436433	Background Genes Interaction
FCN2	FCN2	0.31249284586	Background Genes Interaction
MECR	MECR	0.312491837629	Background Genes Interaction
FLT1	VEGFB	0.312419571621	Background Genes Interaction
CDKN2A	CDK6	0.308327812934	Cancer Gene Interaction
CSAD	CSAD	0.3055555332	Background Genes Interaction
PKLR	PKLR	0.305554458141	Background Genes Interaction
GH1	PRLR	0.3	Background Genes Interaction
BST2	BST2	0.299999884694	Background Genes Interaction
IL17A	IL17A	0.299999797446	Background Genes Interaction
ACAD8	ACAD8	0.299999723166	Background Genes Interaction
TNKS	TNKS	0.299999705328	Background Genes Interaction
GYG1	GYG1	0.299999646327	Background Genes Interaction
EHMT1	EHMT1	0.299999627148	Background Genes Interaction
IRF3	IRF3	0.299998636122	Background Genes Interaction
UGDH	UGDH	0.291666666667	Background Genes Interaction
ASRGL1	ASRGL1	0.291666429516	Background Genes Interaction
SMAD3	SMAD4	0.291665752996	Cancer Gene Interaction
TP73	TP73	0.291665061987	Background Genes Interaction
BACH2	BACH2	0.291664790982	Background Genes Interaction
ACOT13	ACOT13	0.291662753201	Background Genes Interaction
KCNIP1	KCND3	0.291662675613	Background Genes Interaction
ERCC1	ERCC4	0.291662655855	Background Genes Interaction
HDAC2	HDAC2	0.288458178358	Background Genes Interaction
PACSIN1	PACSIN1	0.285714247906	Background Genes Interaction
KCNK4	KCNK4	0.285714246083	Background Genes Interaction
TKT	TKT	0.285714231374	Background Genes Interaction
GRIA2	GRIA2	0.285713249109	Background Genes Interaction
XDH	XDH	0.285713227723	Background Genes Interaction
S100A5	S100A5	0.285711789727	Background Genes Interaction
MSH3	MSH2	0.281249824798	Cancer Gene Interaction
ACADSB	ACADSB	0.281247270504	Background Genes Interaction
DAPK2	DAPK2	0.274999851538	Background Genes Interaction
NCAM1	NCAM1	0.272727075859	Background Genes Interaction
FSHB	CGA	0.272725895491	Background Genes Interaction
PDE2A	PDE2A	0.269230642753	Background Genes Interaction
IL6ST	IL6ST	0.267233737074	Background Genes Interaction
HDAC3	NCOR2	0.26189737795	Background Genes Interaction
CASP6	CASP6	0.261588807671	Background Genes Interaction
CD38	CD38	0.259345672224	Background Genes Interaction
TDG	TDG	0.25	Background Genes Interaction
JMJD1C	JMJD1C	0.25	Background Genes Interaction
ATAD2B	ATAD2B	0.25	Background Genes Interaction
KPNB1	KPNB1	0.25	Background Genes Interaction
S100A10	S100A10	0.25	Background Genes Interaction
KDR	VEGFA	0.25	Background Genes Interaction
USP8	RNF41	0.25	Background Genes Interaction
LY86	CD180	0.25	Background Genes Interaction
SEC22B	SEC24A	0.25	Background Genes Interaction
SEC22B	SEC23A	0.25	Background Genes Interaction
HGF	HGF	0.25	Background Genes Interaction
SNRPB	SNRPD1	0.25	Background Genes Interaction
EXOSC8	EXOSC5	0.25	Background Genes Interaction
CBX8	CBX8	0.25	Background Genes Interaction
ARHGEF12	RHOA	0.25	Background Genes Interaction
GEMIN2	SMN1	0.25	Background Genes Interaction
GPI	GPI	0.25	Background Genes Interaction
TXNRD1	TXN	0.25	Background Genes Interaction
C14orf169	C14orf169	0.25	Background Genes Interaction
DAG1	DMD	0.25	Background Genes Interaction
FAS	CALM1	0.25	Background Genes Interaction
SRM	SRM	0.25	Background Genes Interaction
GUSB	GUSB	0.25	Background Genes Interaction
CSNK2A1	CSNK2A1	0.25	Background Genes Interaction
PARP12	PARP12	0.25	Background Genes Interaction
NR0B2	NR5A2	0.25	Background Genes Interaction
ACADM	ACADM	0.25	Background Genes Interaction
ROCK1	ROCK1	0.249999959775	Background Genes Interaction
OXSM	OXSM	0.249999945866	Background Genes Interaction
ALB	ALB	0.249999945461	Background Genes Interaction
CTH	CTH	0.249999944006	Background Genes Interaction
PARP1	PARP1	0.249999942492	Background Genes Interaction
REN	REN	0.249999933368	Background Genes Interaction
NOS2	NOS2	0.249999923942	Background Genes Interaction
MAP3K14	MAP3K14	0.249999916758	Background Genes Interaction
CDC7	DBF4	0.249999912778	Background Genes Interaction
ODC1	ODC1	0.249999908061	Background Genes Interaction
DDB2	DDB1	0.249999907838	Background Genes Interaction
KIF1A	KIF1A	0.249999899982	Background Genes Interaction
GLA	GLA	0.249999888443	Background Genes Interaction
KDM4A	KDM4A	0.249999886633	Background Genes Interaction
TNNC1	TNNI3	0.249999886633	Background Genes Interaction
SPR	SPR	0.249999884778	Background Genes Interaction
PRDX6	PRDX6	0.249999881584	Background Genes Interaction
TOP2A	TOP2A	0.24999988093	Background Genes Interaction
GDA	GDA	0.249999870421	Background Genes Interaction
STK10	STK10	0.249999859305	Background Genes Interaction
NME1	NME1	0.249999850465	Background Genes Interaction
HDC	HDC	0.249999830835	Background Genes Interaction
ROR2	ROR2	0.249999828964	Background Genes Interaction
S100A16	S100A16	0.249999823162	Background Genes Interaction
SARS	SARS	0.249999814529	Background Genes Interaction
COMTD1	COMTD1	0.249999811947	Background Genes Interaction
IKBKG	IKBKG	0.249999806617	Background Genes Interaction
ARFIP2	ARFIP2	0.249999803866	Background Genes Interaction
SRC	SRC	0.249999798187	Background Genes Interaction
BCKDHA	BCKDHB	0.249999790734	Background Genes Interaction
ADH1C	ADH1C	0.249999781232	Background Genes Interaction
BCL2L11	MCL1	0.249999770189	Background Genes Interaction
CACNA1C	CALM1	0.249999766622	Background Genes Interaction
HK1	HK1	0.249999756375	Background Genes Interaction
S100A12	S100A12	0.249999740222	Background Genes Interaction
TOP2B	TOP2B	0.249999733748	Background Genes Interaction
LDB1	LMO2	0.249999730979	Background Genes Interaction
GMPR	GMPR	0.249999727029	Background Genes Interaction
PDE4B	PDE4B	0.249999722408	Background Genes Interaction
MALT1	MALT1	0.249999720053	Background Genes Interaction
TRAF2	TRAF2	0.249999705272	Background Genes Interaction
PSAP	PSAP	0.249999700959	Background Genes Interaction
YAP1	TEAD1	0.249999697439	Background Genes Interaction
S100A2	S100A2	0.249999692043	Background Genes Interaction
FGF2	FGFR2	0.249999692043	Cancer Gene Interaction
REN	AGT	0.249999690671	Background Genes Interaction
SOS1	SOS1	0.2499996865	Background Genes Interaction
CASP1	CASP1	0.2499996865	Background Genes Interaction
PPCS	PPCS	0.249999683673	Background Genes Interaction
RUVBL2	RUVBL1	0.249999676434	Background Genes Interaction
CDCA8	BIRC5	0.249999674957	Background Genes Interaction
DLG4	DLG4	0.249999671972	Background Genes Interaction
PARP14	PARP14	0.249999665876	Background Genes Interaction
TTN	TTN	0.249999649872	Background Genes Interaction
PPP2R3B	PPP2R1A	0.249999641436	Cancer Gene Interaction
DAPK2	CALM1	0.249999639712	Background Genes Interaction
H2AFY	H2AFY	0.249999639712	Background Genes Interaction
THAP4	THAP4	0.249999632691	Background Genes Interaction
SCLY	SCLY	0.249999627895	Background Genes Interaction
RCC1	RAN	0.249999627289	Background Genes Interaction
NUTF2	NUTF2	0.24999961035	Background Genes Interaction
INS	INS	0.249999594304	Background Genes Interaction
CSNK1D	CSNK1D	0.249999594304	Background Genes Interaction
ARHGDIA	RAC1	0.249999585907	Background Genes Interaction
SDCBP	SDCBP	0.249999563737	Background Genes Interaction
NUDT21	NUDT21	0.24999955909	Background Genes Interaction
RNF103-CHMP3	RNF103-CHMP3	0.249999524376	Background Genes Interaction
H3F3A	HIST4H4	0.249999517747	Cancer Gene Interaction
TRAF3	TANK	0.249999516405	Background Genes Interaction
BTF3	NACA	0.249999513703	Background Genes Interaction
DDX19B	NUP214	0.249999510979	Background Genes Interaction
LHPP	LHPP	0.249999508231	Background Genes Interaction
RIPK1	RIPK1	0.249999502667	Background Genes Interaction
DMC1	DMC1	0.249999497007	Background Genes Interaction
LNX1	LNX1	0.249999497007	Background Genes Interaction
SMO	SMO	0.249999491251	Cancer Gene Interaction
BAIAP2	BAIAP2	0.249999485394	Background Genes Interaction
DGUOK	DGUOK	0.249999460929	Background Genes Interaction
GIF	GIF	0.249999448037	Background Genes Interaction
TNNC1	TNNC1	0.249999448037	Background Genes Interaction
FABP5	FABP5	0.249999448037	Background Genes Interaction
RNASEL	RNASEL	0.249999434677	Background Genes Interaction
CCL14	CCL14	0.249999434677	Background Genes Interaction
CASK	CASK	0.249999434677	Background Genes Interaction
SENP2	SUMO2	0.249999427814	Background Genes Interaction
TNKS2	TNKS2	0.249999427814	Background Genes Interaction
DDX19B	DDX19B	0.249999427814	Background Genes Interaction
PCNA	CDKN1A	0.249999427814	Background Genes Interaction
RPLP2	RPLP2	0.249999420826	Background Genes Interaction
SAT1	SAT1	0.249999418468	Background Genes Interaction
HSPA1A	HSPBP1	0.249999417283	Background Genes Interaction
BCL2L11	BCL2A1	0.249999395331	Background Genes Interaction
SENP2	SUMO3	0.249999387737	Background Genes Interaction
CCL5	CCL5	0.249999376075	Background Genes Interaction
CDY1B	CDY1B	0.249999368114	Background Genes Interaction
UHRF1	UHRF1	0.24999936	Background Genes Interaction
SNRPD3	SNRPB	0.249999355884	Background Genes Interaction
PLXNC1	SEMA7A	0.249999355884	Background Genes Interaction
TGFB3	TGFB3	0.249999351729	Background Genes Interaction
GMDS	GMDS	0.249999316987	Background Genes Interaction
ALDH2	ALDH2	0.24999929225	Background Genes Interaction
ARG1	ARG1	0.249999289064	Background Genes Interaction
BMP2	BMP2	0.249999289064	Background Genes Interaction
FAM96A	FAM96A	0.249999289064	Background Genes Interaction
SENP2	SUMO1	0.249999279375	Background Genes Interaction
MPDZ	MPDZ	0.249999276101	Background Genes Interaction
UBE2S	UBE2S	0.249999269486	Background Genes Interaction
NR1H2	NR1H2	0.249999259393	Background Genes Interaction
NOS3	NOS3	0.249999259393	Background Genes Interaction
INSR	INSR	0.249999227825	Background Genes Interaction
SFN	SFN	0.249999216853	Background Genes Interaction
UCHL1	UCHL1	0.249999205646	Background Genes Interaction
UCK2	UCK2	0.249999194196	Background Genes Interaction
UHRF2	UHRF2	0.249999194196	Background Genes Interaction
ILK	LIMS1	0.249999182496	Background Genes Interaction
LGALS7	LGALS7	0.249999182496	Background Genes Interaction
RAN	IPO13	0.24999917054	Background Genes Interaction
TCF3	TAL1	0.249999164464	Background Genes Interaction
TFDP1	E2F1	0.249999156257	Background Genes Interaction
KITLG	KITLG	0.249999145828	Background Genes Interaction
ABI2	CYFIP1	0.249999139477	Background Genes Interaction
CHMP1B	SPAST	0.249999133055	Background Genes Interaction
CFH	CFH	0.249999119994	Background Genes Interaction
SNCA	SNCA	0.249999106636	Background Genes Interaction
IL17A	IL17RA	0.24999908602	Background Genes Interaction
CYP17A1	CYP17A1	0.24999907899	Background Genes Interaction
CHMP5	VTA1	0.24999907899	Background Genes Interaction
HNF4A	HNF4A	0.24999907899	Background Genes Interaction
SPINT1	HGFAC	0.249999071878	Background Genes Interaction
RGS14	GNAI1	0.249999068291	Background Genes Interaction
PDPK1	PDPK1	0.249999064683	Background Genes Interaction
CAB39	STK26	0.24999905004	Background Genes Interaction
CRKL	CRKL	0.249999042589	Background Genes Interaction
MIF	MIF	0.249999019704	Background Genes Interaction
L3MBTL1	L3MBTL1	0.249999019704	Background Genes Interaction
TGM3	TGM3	0.249999019704	Background Genes Interaction
MAPK10	MAPK10	0.249999019704	Background Genes Interaction
SMS	SMS	0.249999014507	Background Genes Interaction
NCF1	NCF1	0.249999014507	Background Genes Interaction
RPA2	RPA1	0.249999011893	Background Genes Interaction
DAXX	HIST4H4	0.249998991952	Cancer Gene Interaction
CCNB1	CCNB1	0.249998987891	Background Genes Interaction
BTN3A1	BTN3A1	0.249998987891	Background Genes Interaction
IFNA2	IFNAR1	0.249998987891	Background Genes Interaction
HIST1H3A	DPF3	0.249998979696	Background Genes Interaction
HLA-DRB3	HLA-DRA	0.249998976942	Background Genes Interaction
RNH1	RNASE2	0.249998958767	Background Genes Interaction
IL17RA	IL17F	0.249998954504	Background Genes Interaction
HUS1	RAD1	0.249998937188	Background Genes Interaction
S100A14	S100A14	0.249998928368	Background Genes Interaction
MMP2	MMP2	0.249998919438	Background Genes Interaction
BCL2L11	BAX	0.249998919438	Background Genes Interaction
NCOR2	PPARA	0.249998910395	Background Genes Interaction
PNP	PNP	0.249998907356	Background Genes Interaction
WDTC1	DDB1	0.249998901239	Background Genes Interaction
UBE2Q2	UBE2Q2	0.249998882577	Background Genes Interaction
EEF1E1	EEF1E1	0.249998863435	Background Genes Interaction
THBS1	THBS1	0.249998843797	Background Genes Interaction
ASAP1	APC	0.249998823646	Cancer Gene Interaction
ANK1	ANK1	0.249998823646	Background Genes Interaction
RAB7A	RAB7A	0.249998802963	Background Genes Interaction
DUSP26	DUSP26	0.249998802963	Background Genes Interaction
RUVBL2	RUVBL2	0.249998792416	Background Genes Interaction
YOD1	YOD1	0.24999878173	Background Genes Interaction
JUND	MEN1	0.249998759927	Cancer Gene Interaction
UTY	UTY	0.249998759927	Background Genes Interaction
LARS	LARS	0.249998759927	Background Genes Interaction
RASEF	RASEF	0.249998759927	Background Genes Interaction
F11	F11	0.249998714527	Background Genes Interaction
HDAC4	ANKRA2	0.249998714527	Background Genes Interaction
VCP	VCP	0.249998706719	Background Genes Interaction
MMP14	TIMP1	0.249998702788	Background Genes Interaction
KPNB1	RAN	0.249998641607	Background Genes Interaction
RNF103-CHMP3	STAMBP	0.249998641607	Background Genes Interaction
ATG12	ATG5	0.249998628852	Background Genes Interaction
SLPI	ELANE	0.249998615917	Background Genes Interaction
CA2	CA2	0.249998615917	Background Genes Interaction
STK3	STK3	0.249998598383	Background Genes Interaction
SEC23A	SEC24D	0.249998562301	Background Genes Interaction
ME2	ME2	0.249998562301	Background Genes Interaction
NME2	NME2	0.249998562301	Background Genes Interaction
IGF2	IDE	0.249998534317	Background Genes Interaction
THG1L	THG1L	0.249998524808	Background Genes Interaction
ZNF24	ZNF24	0.249998520018	Background Genes Interaction
CALM1	DAPK1	0.249998515205	Background Genes Interaction
HNMT	HNMT	0.249998505509	Background Genes Interaction
SORD	SORD	0.249998505509	Background Genes Interaction
PC	PC	0.249998505509	Background Genes Interaction
RPS11	RPS8	0.249998505509	Background Genes Interaction
PHF20	PHF20	0.249998505509	Background Genes Interaction
TASP1	TASP1	0.249998495717	Background Genes Interaction
BBC3	BCL2L1	0.249998490785	Background Genes Interaction
GSTO2	GSTO2	0.249998475842	Background Genes Interaction
C5	C5	0.249998475842	Background Genes Interaction
SF3B6	SF3B1	0.249998455571	Cancer Gene Interaction
CLCN5	CLCN5	0.249998445283	Background Genes Interaction
TCF12	RUNX1T1	0.249998445283	Background Genes Interaction
CLIC3	CLIC3	0.249998445283	Background Genes Interaction
BTRC	SKP1	0.249998421757	Background Genes Interaction
DEFA1	DEFA1	0.249998413796	Background Genes Interaction
PEBP1	PEBP1	0.249998381343	Background Genes Interaction
ANG	RNH1	0.249998381343	Background Genes Interaction
PAK1	PAK1	0.249998370303	Background Genes Interaction
AP2B1	LDLRAP1	0.249998364741	Background Genes Interaction
EIF4E	EIF4EBP1	0.249998364741	Background Genes Interaction
ITGB3	HLA-DRB3	0.249998364741	Background Genes Interaction
OARD1	OARD1	0.249998347883	Background Genes Interaction
BAK1	BID	0.249998347883	Background Genes Interaction
NPR3	NPPA	0.249998347883	Background Genes Interaction
STK16	STK16	0.249998347883	Background Genes Interaction
IHH	IHH	0.249998347883	Background Genes Interaction
KRT5	KRT14	0.249998336499	Background Genes Interaction
EXOSC7	EXOSC4	0.249998330763	Background Genes Interaction
UBA2	UBE2I	0.249998330763	Background Genes Interaction
MDM2	MDM4	0.249998330763	Cancer Gene Interaction
RPA2	RPA3	0.249998324997	Background Genes Interaction
SNRPD3	SNRPG	0.249998313375	Background Genes Interaction
KCNK1	KCNK1	0.249998277774	Background Genes Interaction
TLE1	TLE1	0.249998277774	Background Genes Interaction
HMOX2	HMOX2	0.249998277774	Background Genes Interaction
CBLB	CBLB	0.249998277774	Background Genes Interaction
GRIP1	GRIP1	0.249998277774	Background Genes Interaction
C1S	C1S	0.249998253411	Background Genes Interaction
BRD4	HIST4H4	0.249998241035	Background Genes Interaction
GZMH	GZMH	0.249998241035	Background Genes Interaction
XIAP	TAB1	0.249998241035	Background Genes Interaction
VCL	CTNNA1	0.249998234797	Background Genes Interaction
GSTK1	GSTK1	0.249998190191	Background Genes Interaction
MBP	HLA-DRB1	0.249998183681	Background Genes Interaction
RAF1	RAP1A	0.249998183681	Background Genes Interaction
OSBP	VAPA	0.249998163938	Background Genes Interaction
DICER1	DICER1	0.249998163938	Background Genes Interaction
NSUN4	MTERF4	0.249998163938	Background Genes Interaction
EIF2B1	EIF2B1	0.249998163938	Background Genes Interaction
IHH	BOC	0.249998143872	Background Genes Interaction
ITGB3	SHC1	0.249998143872	Background Genes Interaction
KDM4C	KDM4C	0.249998123475	Background Genes Interaction
CCND1	CDK4	0.249998123475	Cancer Gene Interaction
ZGPAT	ZGPAT	0.249998123475	Background Genes Interaction
BACH1	BACH1	0.249998095752	Background Genes Interaction
ESRRG	NCOA1	0.24999808166	Background Genes Interaction
CAMK1	CAMK1	0.24999808166	Background Genes Interaction
MRE11A	MRE11A	0.24999808166	Background Genes Interaction
SND1	SND1	0.249997993724	Background Genes Interaction
PHKG2	PHKG2	0.249997993724	Background Genes Interaction
GGA1	CCDC91	0.249997970796	Background Genes Interaction
EXOSC6	EXOSC7	0.249997970796	Background Genes Interaction
CAMK2G	CAMK2G	0.249997947472	Background Genes Interaction
DDX39B	DDX39B	0.249997947472	Background Genes Interaction
C11orf54	C11orf54	0.249997947472	Background Genes Interaction
KHDRBS1	KHDRBS1	0.249997947472	Background Genes Interaction
HSPA5	HSPA5	0.249997899601	Background Genes Interaction
HBB	HBA1	0.249997858418	Background Genes Interaction
PPARGC1A	PPARG	0.249997850036	Background Genes Interaction
SENP1	SENP1	0.249997850036	Background Genes Interaction
CDKL2	CDKL2	0.249997798695	Background Genes Interaction
SUMO1	DAXX	0.249997772332	Cancer Gene Interaction
TBC1D20	RAB1B	0.249997758973	Background Genes Interaction
RANGAP1	SENP2	0.249997745493	Background Genes Interaction
ANXA5	ANXA5	0.249997745493	Background Genes Interaction
[truncated: 1,073 more rows]
